# Supplementary material for: Photosynthetic Metabolism and Nitrogen Reshuffling Are Regulated by Reversible Cysteine Thiol Oxidation Following Nitrogen Deprivation in Chlamydomonas
Source: Plants (Basel). 2020 Jun 23;9(6):784. doi: 10.3390/plants9060784 (PMC7355495; doi:10.3390/plants9060784)
Supplement: Supplementary file 1 [file plants-09-00784-s001.zip]

Archive with 1 entries (1 files):
- plants-805928-supplementary.xlsx
