# Supplementary material for: Photosynthetic Metabolism and Nitrogen Reshuffling Are Regulated by Reversible Cysteine Thiol Oxidation Following Nitrogen Deprivation in Chlamydomonas
Source: Plants (Basel). 2020 Jun 23;9(6):784. doi: 10.3390/plants9060784 (PMC7355495; doi:10.3390/plants9060784)
Supplement: Supplementary file 1 [file plants-09-00784-s001.zip › plants-805928-supplementary.xlsx]

## Sheet: Table S1
Table S1. The global protein abundances following two hours of incubation post-media exchange. None of the identified proteins in the global dataset met the threshold for significance.
Accession	Peptide count	Unique peptides	Confidence score	Anova (p)	Max fold change	Highest mean condition	Description	TAP rep 1	TAP rep 2	TAP rep 3	TAP rep 4	N-dep rep 1	N-dep rep 2	N-dep rep 3	N-dep rep 4
Cre01.g000350.t1.1	31	7	748.22	0.375706	2.22497	TAP	possible oxidoreductase	423757	2.04114e+06	277022	341092	361534	309238	386245	328627
Cre01.g000850.t1.2	26	3	152.24	0.689882	1.04978	TAP	Conserved in the Plant Lineage and Diatoms	69964.6	63938.5	51220.3	50709	42692	51056.2	57574.5	73325.5
Cre01.g000900.t1.2	30	4	612.59	0.733099	1.12676	TAP	Conserved in the Plant Lineage and Diatoms	559098	1.33827e+06	738907	744181	751958	752580	743477	752131
Cre01.g001100.t1.2	70	15	1392.36	0.101985	1.66413	TAP	None	1.22454e+06	2.28716e+06	842599	986741	866385	703394	753706	886012
Cre01.g001550.t1.1	49	1	233.36	0.0823381	9.26576	TAP	Predicted translation initiation factor 3	3131.76	313394	19877.8	30900.1	0	0	1031.5	38609.4
Cre01.g001650.t1.2	39	2	145.99	0.0316183	2.35768	Ndep	Predicted ankryin-repeat containing protein	28130.9	17103.2	61215.1	48044.3	129594	100380	75524	58747.3
Cre01.g001750.t1.2	59	5	632.23	0.495296	1.0748	Ndep	chloroplast trigger factor	468552	376622	552196	689686	586682	591675	529349	535457
Cre01.g002300.t1.2	25	7	791.18	0.325895	2.86319	TAP	Cyclophilin	3.17287e+06	2.33956e+07	2.72713e+06	2.85389e+06	2.64346e+06	2.81698e+06	2.67465e+06	3.09345e+06
Cre01.g002350.t1.1	20	2	80.2	0.284789	1.31027	TAP	NAD(P)-binding Rossmann-fold superfamily protein	167837	303796	143489	188683	100967	156871	217989	137640
Cre01.g002400.t1.1	13	2	81.6	0.398748	2.37183	TAP	Triacylglycerol lipase	43988.7	308719	47675.7	40502.7	43221.5	30146.1	51396.6	61119.9
Cre01.g002451.t1.1	15	1	77.65	0.608183	13.0003	Ndep	C2 calcium/lipid-binding plant phosphoribosyltransferase family protein	13648.5	10958.8	1904.72	5913.08	5710.37	2765.31	0	413061
Cre01.g002500.t1.2	40	6	1030.78	0.311782	1.56709	TAP	Chlamyopsin 1	721620	1.71866e+06	527727	505247	570196	558520	556608	531057
Cre01.g003376.t1.1	65	2	177.76	0.0944693	1.66947	Ndep	DnaJ domain ;Myb-like DNA-binding domain	161513	70729	222946	240054	232816	343863	240400	343609
Cre01.g003487.t1.1	59	5	147.8	0.961167	1.0428	TAP	(1 of 1) K13106 - pre-mRNA-splicing factor CWC26 (BUD13, CWC26)	633449	1.56794e+06	903849	738317	842652	849302	833667	1.16017e+06
Cre01.g003550.t1.1	26	2	104.11	0.385992	1.13655	TAP	Rhodanese/Cell cycle control phosphatase superfamily protein	289430	358607	228418	251775	287878	227449	282153	195202
Cre01.g003751.t1.1	85	6	160.62	0.472365	2.89121	TAP	gated outwardly-rectifying K+ channel	64726	2.31245e+06	497736	444056	71571	163714	379007	533659
Cre01.g004250.t1.2	5	1	43.29	0.545115	1.09773	TAP	Flagellar inner arm dynein light chain, Tctex1	49726.3	407.555	25222.2	31917.7	30664.3	13695.6	28830.2	24533.4
Cre01.g004300.t1.2	61	16	1678.7	0.248152	2.00154	TAP	Asparagine synthase	774257	2.47998e+06	515004	562616	623350	493525	664044	383341
Cre01.g004350.t1.2	70	6	465.62	0.624899	1.11252	Ndep	Histone-lysine N-methyltransferase	124567	97498.6	91186	104724	89744.7	86762.4	155250	133248
Cre01.g004450.t1.2	28	8	421.16	0.592624	1.06199	Ndep	conserved expressed membrane protein	1.58122e+06	470488	1.29195e+06	1.11758e+06	1.22702e+06	1.17431e+06	1.19556e+06	1.1409e+06
Cre01.g004500.t1.2	53	11	1166.08	0.353496	1.45927	TAP	Isopropylmalate dehydratase, large subunit	1.14497e+06	3.17368e+06	1.06711e+06	1.16849e+06	1.15258e+06	1.09324e+06	1.22628e+06	1.01935e+06
Cre01.g004900.t1.2	28	3	628.33	0.85332	1.05591	TAP	Similar to Putatative Protease/Amidase	538617	539260	286994	369826	417471	502206	420227	302936
Cre01.g004950.t1.1	13	5	357.65	0.554801	1.12327	TAP	Conserved Protein with Putative intracellular protease/amidase domain	816314	791925	454642	586720	680286	568706	599205	510626
Cre01.g005050.t1.1	71	7	472.1	0.972103	1.11935	TAP	(1 of 4) K06816 - golgi apparatus protein 1 (GLG1, ESL1)	426629	843497	221586	330882	451545	444828	457062	274820
Cre01.g005150.t1.1	44	9	964.08	0.349557	1.35353	Ndep	Serine glyoxylate aminotransferase	934271	3495.47	612993	696186	760179	635035	910671	735428
Cre01.g005850.t1.2	14	1	193.68	0.293564	1.44577	TAP	Cobalamin adenosyltransferase	851359	1.78125e+06	621772	747170	781077	693672	823841	469178
Cre01.g005950.t1.2	27	1	174.55	0.629818	1.32267	TAP	FAD/NAD(P)-binding oxidoreductase	206830	1566.3	165107	149634	92808.7	75557.5	96130.3	131020
Cre01.g006950.t1.1	45	5	909.97	0.530276	3.33267	TAP	Fructose-1,6-bisphosphate aldolase	132923	2.65531e+06	241867	246258	223146	257943	219609	282404
Cre01.g007051.t1.2	15	1	311.16	0.0517934	1.50314	Ndep	Cytosolic 80S ribosomal protein L40, ubiquitin fusion	105357	110552	78365.6	92758.9	113494	139731	118982	209558
Cre01.g007700.t1.1	51	8	439.99	0.259892	1.37571	TAP	Cytosol aminopeptidase family protein	440729	765162	479749	432960	202412	163713	514682	659193
Cre01.g007774.t1.1	46	3	401.54	0.735027	1.13709	TAP	RING/U-box superfamily protein	239536	89174.2	163041	159718	158728	158687	127925	127586
Cre01.g007850.t1.2	13	3	93.46	0.47993	1.1353	TAP	Predicted protein	210942	336922	231867	211529	246371	143803	208244	274706
Cre01.g009350.t1.2	22	2	54.64	0.213926	2.3916	Ndep	Agmatine iminohydrolase	183355	4390.6	325443	447595	867976	735036	506379	188421
Cre01.g009500.t1.2	38	1	100.17	0.807311	4.35218	TAP	Calcium/calmodulin-dependent protein kinase	903051	774.319	71693	52595	66017.7	64500.7	58799	46912.4
Cre01.g010400.t1.2	12	4	229.08	0.550867	1.24771	TAP	Flagellar Associated Membrane Protein 380	1.39491e+06	1.60688e+06	551194	996008	921070	927473	1.23443e+06	562898
Cre01.g010900.t1.2	44	16	2193.23	0.352011	1.32933	Ndep	Glyceraldehyde-3-Phosphate Dehydrogenase	2.22654e+07	896018	2.25184e+07	2.19587e+07	2.11266e+07	2.21989e+07	2.14733e+07	2.51152e+07
Cre01.g011000.t1.2	37	5	1214.63	0.407634	1.11783	Ndep	Cytosolic 80S ribosomal protein L6	650163	1.33487e+06	815180	1.04862e+06	1.14525e+06	1.17289e+06	974689	1.00951e+06
Cre01.g011100.t1.2	28	1	122.25	0.104717	2.73277	Ndep	Terpenoid cylase	17470.5	1673.95	28011.3	26197.4	60930.2	67584.8	24106.6	47835.2
Cre01.g011300.t1.1	27	4	112.31	0.213783	4.18757	TAP	Serine carboxypeptidase	62775.1	564912	48325.9	50298.3	23665.8	24711.7	65368.8	59698.2
Cre01.g011500.t1.2	28	3	395.7	0.32213	26.1326	TAP	26S proteasome regulatory subunit	37771.9	1.55342e+06	14600.5	8351.31	15272.8	24200.1	15249.3	7045.5
Cre01.g012150.t1.2	29	6	432.2	0.141424	1.52535	TAP	Peptide methionine-S-sulfoxide reductase and FKBP-type peptidyl-prolyl cis-trans isomerase	346093	358998	329967	289098	107857	95130.7	287929	377183
Cre01.g012350.t1.2	114	6	303.01	0.358904	2.4929	TAP	DNA polymerase V family	167616	1.17329e+06	166867	167468	169590	166566	185009	150840
Cre01.g012450.t1.1	213	17	584.56	0.347497	1.11018	TAP	ubiquitin-protein ligase 1	1.25535e+06	1.47824e+06	1.77098e+06	1.4531e+06	1.27127e+06	1.09981e+06	1.43965e+06	1.55566e+06
Cre01.g012600.t1.1	37	2	80.21	0.365517	1.27563	Ndep	Phosphoglucomutase	3.74946e+06	227744	2.46995e+06	2.78298e+06	3.25744e+06	2.70847e+06	3.05078e+06	2.75751e+06
Cre01.g013350.t1.2	25	4	385.38	0.630771	1.66761	TAP	None	390601	84731.5	698967	659784	262076	235447	297601	304701
Cre01.g013600.t1.1	53	6	198.02	0.323447	1.46569	TAP	modifier of snc1	351242	861075	317155	305877	352037	364961	340162	195050
Cre01.g013700.t1.2	33	4	1017.66	0.361893	1.77743	TAP	Voltage-dependent anion-selective channel protein	866706	3.05036e+06	684202	694796	848776	778957	693494	658398
Cre01.g014000.t1.2	19	2	390.58	0.43028	12.5842	TAP	None	35001.7	1.70476e+06	20328.9	35675.6	32136.8	57083.7	31092.2	22388.1
Cre01.g014050.t1.2	41	5	251.57	0.33452	1.12618	TAP	Zinc finger C-x8-C-x5-C-x3-H type family protein	211441	218103	304825	225798	184444	198718	213661	255764
Cre01.g014350.t1.2	29	6	509.94	0.757669	1.0316	Ndep	Peroxiredoxin, type II	465015	487529	357668	405246	474495	510513	384170	400487
Cre01.g014500.t1.1	43	3	76.49	0.135372	1.37271	Ndep	Protein tyrosine kinase	124376	43374	53896.3	66344.5	97808.1	109056	90127.9	98336.1
Cre01.g015000.t1.2	42	7	559.01	0.57703	1.05358	Ndep	Acetylglutamate kinase	601386	1.4204e+06	655046	651372	894501	881326	819913	910794
Cre01.g015350.t1.1	68	13	1377.76	0.0552599	1.63667	TAP	Light-dependent protochlorophyllide reductase	1.75773e+06	2.4001e+06	1.09363e+06	1.2832e+06	1.2418e+06	987351	909426	854078
Cre01.g015600.t1.1	164	21	1131.55	0.496732	1.23078	TAP	ILITYHIA	3.17069e+06	1.26128e+06	1.97564e+06	1.57703e+06	1.10005e+06	1.85649e+06	1.63779e+06	1.89317e+06
Cre01.g016050.t1.2	126	11	699.03	0.480271	1.15342	Ndep	Splicing factor, component of the U5 snRNP and of the spliceosome	304760	49001	356297	289144	297191	363191	266750	225371
Cre01.g016300.t1.1	22	4	415.23	0.0337043	24.2976	TAP	Calmodulin-like protein	160582	622723	23551.7	19742.5	6431.12	13921.1	9785.52	3882
Cre01.g016514.t1.1	63	11	1038.96	0.287518	2.61767	TAP	lipoamide dehydrogenase 1	485195	2.56433e+06	306933	400843	277882	298750	443601	415125
Cre01.g016528.t1.1	35	4	417.53	0.180235	1.28528	TAP	haloacid dehalogenase-like hydrolase family protein	418077	324145	409929	392999	207560	205640	367693	421299
Cre01.g016700.t1.1	22	3	46.52	0.752983	1.10532	TAP	None	2.35918e+06	45194.6	2.66468e+06	2.52605e+06	617338	621727	2.8827e+06	2.74965e+06
Cre01.g016900.t1.2	13	1	152.46	0.412187	1.00568	TAP	(1 of 1) PF14347 - Domain of unknown function (DUF4399) (DUF4399)	68894.5	0	119937	89214.9	67173.2	65553.1	34030.2	109720
Cre01.g017050.t1.2	17	2	32.26	0.26918	1.89989	TAP	Mitochondrial substrate carrier protein	147400	459943	95002.2	116915	109528	131064	91898.3	98723
Cre01.g018600.t1.2	10	2	62.42	0.0513932	1.20393	Ndep	(1 of 1) PF05529 - B-cell receptor-associated protein 31-like (Bap31)	666019	584801	735328	675793	717670	765415	777929	943783
Cre01.g018800.t1.2	16	1	364.71	0.611568	22.2431	Ndep	Mitochondrial F1F0 ATP synthase subunit 6	11.9564	5436.34	1.56811	0	114323	6899.14	0	0
Cre01.g018850.t1.2	13	2	39.79	0.405818	3.15457	TAP	Exonuclease-Endonuclease-Phosphatase superfamily protein	205645	2.61302e+06	270656	281021	197069	319881	268972	282479
Cre01.g019200.t1.1	69	6	198.97	0.255165	1.37042	TAP	RRP1-like protein	2.00902e+06	1.28331e+06	1.926e+06	1.94947e+06	481079	486591	1.87798e+06	2.38473e+06
Cre01.g019250.t1.2	37	8	911.87	0.355687	1.34506	Ndep	GDP-D-mannose 3',5'-epimerase	762655	3037.52	870879	943764	772736	722258	984802	990912
Cre01.g019850.t1.1	69	5	196.54	0.158061	2.27042	TAP	FtsH-like ATPase/metalloprotease	260238	1.04344e+06	271038	218386	221411	165566	162111	240680
Cre01.g020350.t1.2	11	2	259.48	0.0876775	33.2624	TAP	Succinate dehydrogenase subunit b560	160471	151271	1586.12	7842.25	2301.67	3186.28	3900.1	267.595
Cre01.g020400.t1.2	23	1	65.75	0.0672256	1.19733	TAP	transducin family protein / WD-40 repeat family protein	382857	371752	325088	334189	244701	336245	276964	322956
Cre01.g020918.t1.1	97	14	2135.88	0.226943	1.49247	Ndep	Presequence protease	2.29936e+06	489567	3.0027e+06	3.16601e+06	3.0051e+06	2.75984e+06	3.77078e+06	3.83327e+06
Cre01.g020950.t1.2	57	4	154.86	0.246478	1.61857	Ndep	ribosome biogenesis regulatory protein (RRS1) family protein	278488	15736	288309	323275	400850	384046	342488	338732
Cre01.g021251.t1.1	60	8	891.8	0.179286	1.22587	Ndep	Argininosuccinate lyase	884255	1.69343e+06	993219	969491	1.41478e+06	1.23219e+06	1.3643e+06	1.55467e+06
Cre01.g021600.t1.2	42	13	681.62	0.541848	1.09007	Ndep	DEAD-box RNA helicase	824924	268948	729432	821620	748481	679969	754132	700568
Cre01.g022500.t1.2	36	2	108.99	0.395022	9.64855	TAP	NADP malic enzyme	7673.51	564668	34673.2	12222.9	10271.3	26331.9	10988.5	16587.7
Cre01.g022650.t1.2	30	2	228.79	0.895461	5.36943	TAP	beta-ureidopropionase	4565.05	286466	6844.5	6925.93	15332.3	8945.05	16045.9	16442.8
Cre01.g023350.t1.1	51	11	904.56	0.31587	3.48245	TAP	Oligoendopeptidase	1.13003e+06	1.07219e+07	960897	1.07883e+06	1.00909e+06	961349	1.04356e+06	975056
Cre01.g023787.t1.1	17	1	104.6	0.281885	1.3949	TAP	ABC transporter family protein	377042	619465	240628	262454	313463	268528	269187	223871
Cre01.g024150.t1.2	30	1	87.48	0.700822	1.0653	TAP	None	242951	143260	211904	197647	178119	190957	181404	196500
Cre01.g024350.t1.2	27	4	292.69	0.187579	1.39513	Ndep	Endomembrane protein 70 protein family	386157	110859	305561	345023	405291	400436	439341	355979
Cre01.g025250.t1.1	29	3	142.08	0.476171	1.6633	TAP	Riboflavin kinase	135779	563861	132798	128696	140646	135343	148598	153260
Cre01.g025450.t1.2	48	6	122.32	0.11367	1.8295	TAP	Nexin-dynein regulatory complex 9	597564	762724	420168	484823	112219	112955	474215	538805
Cre01.g026450.t1.2	38	5	536.66	0.22623	1.20018	Ndep	Serine/arginine-rich pre-mRNA splicing factor	449907	262381	366700	451900	503541	525406	419847	388549
Cre01.g026550.t1.1	65	11	857.55	0.246156	1.42959	TAP	T-complex protein 1, eta subunit	497487	1.02455e+06	379447	466833	440199	435424	410667	370345
Cre01.g026600.t1.2	15	5	291.27	0.433711	2.3869	TAP	E2 Ubiquitin conjugating enzyme	105633	723007	89523.1	101179	102754	110261	98170.5	115871
Cre01.g026900.t1.2	31	3	204.04	0.180609	1.30681	Ndep	Kynurenine 3-monooxygenase	105942	82013.5	130375	127379	126454	201236	146267	108500
Cre01.g027000.t1.2	24	4	415.17	0.373973	2.67201	TAP	Cytosolic 80S ribosomal protein L11	717459	8.42726e+06	2.7252e+06	634424	572395	503011	788503	2.81583e+06
Cre01.g027550.t1.1	47	3	416.49	0.350132	1.28608	Ndep	cytochrome P450, family 97, subfamily B, polypeptide 3	341548	59394.8	437944	377249	365272	395302	343569	459909
Cre01.g027800.t1.2	44	7	631.71	0.774333	1.12685	TAP	Vacuolar ATP synthase subunit H	1.70546e+06	142874	1.24835e+06	1.22994e+06	952076	856941	694934	1.33561e+06
Cre01.g028050.t1.2	41	3	95.88	0.727378	1.09669	TAP	None	258430	186599	149358	301191	211678	181181	244036	179723
Cre01.g028200.t1.1	69	4	139.04	0.200963	1.69641	Ndep	DEAD-box RNA helicase	188184	28535.5	251963	351072	339837	301546	485848	263408
Cre01.g028250.t1.2	26	4	198.62	0.220607	1.23006	TAP	Putative lysophospholipase, glycerol-ester acylhydrolase	167711	210343	142965	168580	123212	93815.8	180977	162616
Cre01.g028550.t1.2	24	4	106.95	0.300854	1.69835	TAP	OTU-like cysteine protease	189783	518087	138034	134417	140671	134469	124450	177629
Cre01.g028600.t1.2	23	3	77.14	0.910819	1.84186	TAP	Short-chain dehydrogenase/reductase	46444.4	387441	34968.4	44823.3	85631.5	82976.8	57386	52896.6
Cre01.g028850.t1.2	11	4	155.43	0.556739	1.02307	Ndep	(1 of 10) KOG1530 - Rhodanese-related sulfurtransferase	30479.6	304270	136057	132970	166398	137982	141021	172304
Cre01.g029300.t1.2	31	5	771.35	0.574935	1.62469	TAP	Triose phosphate isomerase	332973	1.45356e+06	295992	320252	406245	397936	351693	323042
Cre01.g029450.t1.1	45	4	318.39	0.25273	2.50923	TAP	high mobility group	32063.5	159367	26954.4	23427.2	6174.04	35690.7	35436.6	19067.7
Cre01.g029650.t1.1	73	7	436.29	0.309327	1.19425	TAP	Subunit of Retromer complex	329047	408862	229842	251742	273974	254982	270136	222042
Cre01.g029750.t1.1	50	7	604.82	0.957949	1.02303	TAP	ODA5-Associated Adenylate Kinase	1.3688e+06	793740	1.25272e+06	1.10294e+06	1.12438e+06	995642	1.0226e+06	1.27387e+06
Cre01.g030050.t1.2	40	3	121.38	0.185568	1.5725	TAP	Chloroplast ribosomal protein L34	85220.6	69572.6	60661.7	61387.7	5586.83	4412.02	95068.3	70985.1
Cre01.g030250.t1.2	29	1	111.8	0.918823	3.42811	TAP	Inositol monophosphatase family protein	0	127735	2086.09	1145.59	18160.9	14727.5	5315.52	0
Cre01.g030800.t1.2	53	4	279.35	0.408599	1.25028	TAP	COP9 signalosome subunit	5385.15	363224	68407.9	18921	71297.8	96211	78012.8	119146
Cre01.g030850.t1.2	34	4	436.84	0.692312	1.04804	TAP	20S proteasome alpha subunit D	205844	225757	181831	152183	183834	196382	180949	169355
Cre01.g030950.t1.1	18	4	60.89	0.0823034	2.22219	TAP	(1 of 1) K15901 - EKC/KEOPS complex subunit CGI121/TPRKB (CGI121, TPRKB)	455802	1.1012e+06	441142	290237	167081	162738	308670	391298
Cre01.g031050.t1.2	58	1	120.01	0.345905	1.30865	Ndep	global transcription factor group A2	714800	70117.8	621775	696005	711643	711233	715588	613224
Cre01.g031100.t1.2	39	10	854.14	0.236998	4.16264	TAP	conserved expressed protein, SHOOT1 homolog	517027	4.39892e+06	327146	415966	364423	355980	335062	304023
Cre01.g031200.t1.2	18	2	94.51	0.215783	1.35162	TAP	Subunit of the Signal Recognition Particle	58736.3	98042	40929.4	60885.9	53762.5	43854.5	46756.7	46948.2
Cre01.g032300.t1.2	40	14	1307.68	0.402246	1.53686	TAP	G-strand telomere binding protein	1.81031e+06	4.44334e+06	1.24754e+06	1.19361e+06	1.25334e+06	1.76043e+06	1.19287e+06	1.45087e+06
Cre01.g032500.t1.2	51	4	149.19	0.255308	1.31855	TAP	DnaJ-like protein	465452	866929	409038	424687	412750	368452	402539	459048
Cre01.g032600.t1.1	18	3	176.95	0.854861	1.13339	TAP	Hydroxyproline O-arabinosyl transferase 1	262844	77553.8	196236	194072	165501	163450	201933	113826
Cre01.g032650.t2.1	42	2	162.76	0.634978	1.5895	TAP	Transaldolase	84383.2	627992	172313	157430	152203	156170	93456	253796
Cre01.g032700.t1.2	15	3	110.23	0.342109	1.20487	Ndep	Glucokinase	89259.3	39879.4	96749.9	86345.4	86932.5	77631.9	116233	95405
Cre01.g032750.t1.2	24	2	109.23	0.440747	1.17646	Ndep	None	97101.7	5127.12	142391	163804	115976	74584.7	147133	142802
Cre01.g033350.t1.2	30	2	87.55	0.200928	1.24289	Ndep	Aldehyde dehydrogenase	97506.9	56438.2	90943.2	112842	115492	123431	88503.4	117194
Cre01.g033400.t1.2	12	2	199.4	0.87698	1.02656	Ndep	Mitochondrial inner membrane translocase subunit	342666	200906	330910	341672	334402	363411	212807	337839
Cre01.g033550.t1.2	39	4	865.13	0.00326086	1.73582	TAP	Protein disulfide isomerase	775018	1.1187e+06	742056	721420	495663	521366	501295	415741
Cre01.g034000.t1.2	45	11	911.43	0.294736	1.73683	TAP	Importin beta	493411	1.54667e+06	405023	402883	436124	401757	353974	447910
Cre01.g034100.t1.1	56	2	125.59	0.208336	46.0015	TAP	Insulinase (Peptidase family M16) family protein	2940.55	354334	1447.16	3561.63	1842.51	4164	17.4901	1851.46
Cre01.g034400.t1.1	24	7	662.11	0.41752	1.09737	Ndep	6-phosphogluconolactonase	5.26349e+06	12769	5.58562e+06	5.55504e+06	4.806e+06	4.13648e+06	4.78175e+06	4.29122e+06
Cre01.g034451.t1.1	12	1	82.85	0.343778	1.44688	Ndep	plant UBX domain containing protein 4	129883	0	120797	155692	151894	137647	147746	150685
Cre01.g034950.t1.2	62	5	347.47	0.579823	1.08014	Ndep	general control non-repressible 4	269543	94937.7	264554	259849	256575	211403	222357	269787
Cre01.g035000.t1.2	28	2	103.05	0.251516	1.38702	Ndep	Transducin/WD40 repeat-like superfamily protein	80343.7	13528.6	65796.4	54945.4	75240.7	76056.2	74122.1	72255.9
Cre01.g035350.t1.2	19	5	185.54	0.880801	1.16148	TAP	Polyketide synthase, enoylreductase family protein	408513	73022.8	508929	459763	302077	270063	341852	334610
Cre01.g035850.t1.2	27	4	135.02	0.279298	3.09353	TAP	COP-II coat subunit	224957	143050	27478.4	22758.5	37264.2	26962	32372.4	38601.1
Cre01.g036850.t1.2	69	9	496.14	0.362822	3.42906	TAP	Proline dehydrogenase	287635	3.24621e+06	302746	306359	277871	290554	291349	348415
Cre01.g036950.t1.2	18	6	233.19	0.214213	1.35278	TAP	Cobalamin 5'-phosphate synthase	162562	305456	158335	153052	106572	175515	156506	137557
Cre01.g037200.t1.2	23	2	92.04	0.336935	5.4224	TAP	None	7245.51	352821	44623.6	10424.4	9927.22	3920.42	6753.74	55954.1
Cre01.g037400.t1.1	59	3	205.56	0.393169	1.21303	Ndep	Cyclophilin	466824	93416.2	517501	467153	457746	483285	444563	488403
Cre01.g037650.t1.2	10	2	53.84	0.103277	11.8085	TAP	(1 of 1) PF16094 - Proteasome assembly chaperone 4 (PAC1)	19222.2	398313	19122.4	19719.1	9588.51	11208.1	8088.44	9763.05
Cre01.g037700.t1.2	37	2	143.39	0.280604	1.68074	Ndep	Fatty acid desaturase	49121.4	446.926	64183.1	60982.9	79332.5	61407.6	87480.5	65462.3
Cre01.g037850.t1.1	16	4	259.33	0.645322	2.01829	TAP	Acetyl-CoA biotin carboxyl carrier	173472	1.85934e+06	318690	298497	387581	327924	261207	336284
Cre01.g038400.t1.2	42	15	1427.08	0.363757	1.8216	TAP	Calreticulin 2, calcium-binding protein	1.6106e+06	4.30982e+06	699769	1.22867e+06	1.23548e+06	1.14968e+06	1.09736e+06	826246
Cre01.g038600.t1.2	23	1	139.98	0.161038	2.1805	TAP	Chloroplast glycerolipid omega-3-fatty acid desaturase	88821	198263	65755.7	78131.4	5274.75	58734.5	92169.5	41469.3
Cre01.g038650.t1.2	34	3	142.39	0.776048	1.12382	Ndep	Serine/arginine-rich pre-mRNA splicing factor	53649.5	111279	65140.9	61360.4	40105.5	41521.4	42132.2	203756
Cre01.g038850.t1.1	65	9	274.81	0.275774	1.16358	TAP	poly(A) binding protein 2	353411	526762	407435	348972	327842	329937	312683	436041
Cre01.g038950.t1.2	12	1	63.37	0.608182	16.4053	TAP	SelF/SelM homolog	0	510230	6731.78	1291.03	16318.2	8425.31	5056.95	1790.07
Cre01.g039200.t1.2	7	1	26.58	0.310236	1.37379	Ndep	Intraflagellar transport protein 22	103129	14765	170720	154459	159960	158668	120462	169599
Cre01.g039250.t1.1	46	8	966.04	0.182407	3.18433	TAP	Cytosolic 80S ribosomal protein S2	1.88101e+06	8.9787e+06	1.10766e+06	1.15863e+06	1.15891e+06	1.00413e+06	1.0433e+06	915717
Cre01.g039300.t1.2	72	18	1503.15	0.21496	1.44395	TAP	Polyadenylate-binding protein RB47	1.23601e+06	2.30805e+06	1.13514e+06	844333	1.01355e+06	854973	1.0216e+06	935172
Cre01.g039350.t1.2	47	2	147.93	0.565149	21.3688	TAP	Cytochrome P450 reductase, possibly CYP505 family	180.301	247017	2404.32	53629.6	1504.98	3114.01	4758.03	4813.38
Cre01.g039550.t1.1	43	1	127.89	0.769459	2.77087	TAP	Plastid lipid associated protein	8430.05	4392.84	127336	106588	14012.1	23274.8	13317	38446.4
Cre01.g039702.t1.1	30	1	101.79	0.918066	1.01911	Ndep	None	200590	217864	200095	183426	164281	189761	220778	242485
Cre01.g040000.t1.2	38	5	889.61	0.746193	1.56248	TAP	Cytosolic 80S ribosomal protein L26	234916	2.25434e+06	777515	864879	705583	619310	693498	625904
Cre01.g041000.t1.1	19	2	89.55	0.973815	1.06979	TAP	DNA-binding enhancer protein-related	143027	616822	142123	168703	152604	144749	167472	536005
Cre01.g041400.t1.1	29	1	84.09	0.537527	2.14382	TAP	None	142764	880645	100111	133064	141399	161031	129439	154273
Cre01.g042000.t1.2	159	6	358.63	0.450149	1.06994	Ndep	(1 of 1) PF00023//PF00612//PF13637//PF13857 - Ankyrin repeat (Ank) // IQ calmodulin-binding motif (IQ) // Ankyrin repeats (many copies) (Ank_4) // Ankyrin repeats (many copies) (Ank_5)	211477	202737	245936	221521	234272	233430	199253	276381
Cre01.g042200.t1.1	16	2	203.21	0.170952	8.96348	TAP	None	24548.5	624812	25122.7	28251.3	5006.38	4195.21	25383.8	43814.3
Cre01.g042550.t1.1	28	4	421.86	0.59081	1.17684	TAP	catalytics	297600	542181	233394	263974	274719	263431	339746	258325
Cre01.g042750.t1.2	109	28	4023.37	0.773387	1.03741	Ndep	Aconitate hydratase	3.31738e+06	5.49907e+06	2.55506e+06	2.83125e+06	4.51227e+06	4.32264e+06	3.07506e+06	2.82417e+06
Cre01.g042800.t1.2	46	6	726.09	0.249057	1.06729	TAP	3,8-divinyl protochlorophyllide a 8-vinyl reductase, chloroplast precursor	1.30469e+06	1.43234e+06	1.23505e+06	1.17114e+06	1.20891e+06	1.12123e+06	1.24753e+06	1.24128e+06
Cre01.g044400.t1.2	25	2	144.75	0.574161	1.04439	TAP	None	2284.39	108978	13511.6	25196.4	83009.7	20955.4	18339	21291.5
Cre01.g044600.t1.2	88	4	508.14	0.12732	1.40291	Ndep	Calcium-dependent lipid-binding (CaLB domain) family protein	404170	269732	348734	367332	585205	638811	388505	337473
Cre01.g044700.t1.2	34	3	95.18	0.240025	2.17358	TAP	Glutathione S-transferase	229515	1.20154e+06	292526	251940	222279	223730	199317	263550
Cre01.g044800.t1.2	116	31	4266.77	0.276489	1.2363	TAP	Pyruvate-formate lyase	6.23304e+06	7.10133e+06	3.83632e+06	4.35875e+06	4.59106e+06	4.48183e+06	4.61976e+06	3.72176e+06
Cre01.g044900.t1.2	12	2	51.34	0.292217	1.70023	Ndep	(1 of 5) PTHR10351:SF42 - LD40663P	1.47078e+06	6391.75	1.62589e+06	1.76653e+06	2.2756e+06	2.68851e+06	1.85913e+06	1.4562e+06
Cre01.g045550.t1.2	17	1	333.9	0.350328	288.991	TAP	solute carrier family 35 protein	22971.5	2.67286e+06	1546.53	600.253	2577.1	2963.03	1745.01	2050.71
Cre01.g045902.t1.1	41	3	285.1	0.754277	1.04201	Ndep	ATP binding	206453	119468	233522	229568	181208	216031	166989	257928
Cre01.g046652.t1.1	36	4	256.96	0.378534	1.07431	TAP	Nucleic acid-binding, OB-fold-like protein	481298	515305	500531	497368	445820	431004	393098	586619
Cre01.g046850.t1.2	11	2	96.44	0.263508	1.12188	TAP	E2 Ubiquitin conjugating enzyme	223242	181680	189423	228177	195191	144443	200784	192750
Cre01.g047550.t1.2	27	1	288.12	0.395365	1.53817	TAP	Small Rab-related GTPase	48980	147246	41396.8	44177.1	45786.2	49512.4	46279.8	41626.1
Cre01.g047700.t1.2	29	4	502.46	0.640006	1.1636	TAP	Cyclophilin	224015	541899	303484	272712	291914	288918	292785	279800
Cre01.g047750.t1.2	33	6	1064.2	0.177623	2.33654	TAP	Cytosolic 80S ribosomal protein L18a	1.55738e+06	7.60638e+06	1.79505e+06	1.60062e+06	1.30882e+06	1.25939e+06	1.32223e+06	1.4848e+06
Cre01.g047800.t1.1	21	3	458.96	0.0122663	1.48567	TAP	Glutaredoxin 6, CGFS type, probably chloroplastic	308925	298751	263539	215519	170053	158034	178236	225155
Cre01.g047950.t1.1	12	1	37.16	0.30487	24.9972	TAP	Intraflagellar transport protein 27	10763.7	251741	272.481	2606.27	3.7953	2726.34	6499.31	1387.08
Cre01.g048150.t1.2	26	1	166.03	0.109259	2365.9	TAP	Transcriptional co-activator/nuclease induced by high light	613.805	244925	0	1090.57	0	0	0	104.243
Cre01.g048750.t1.2	16	2	122.62	0.486423	17.421	TAP	PentratricoPeptide Repeat protein	7177.66	781501	8004.7	11300.4	11114	10658.1	10945.3	13662.5
Cre01.g048950.t1.2	72	11	1020.52	0.569276	1.07048	Ndep	Uridine 5'- monophosphate synthase	1.88436e+06	893097	1.56337e+06	1.62734e+06	1.51105e+06	1.46666e+06	1.77287e+06	1.63822e+06
Cre01.g049000.t1.2	31	1	240.93	0.041583	150.542	TAP	Conserved in the Green Lineage	11280.7	350948	1757.51	9464.11	936.972	1543.73	0	0
Cre01.g049500.t1.2	23	5	613.81	0.143982	1.84038	Ndep	Mitochondrial cytochrome c oxidase subunit II, protein IIb of split subunit	544333	74321.6	417500	376744	826487	772183	575881	425725
Cre01.g049550.t1.2	23	1	68.28	0.244703	69.3745	TAP	Pleckstrin homology (PH) domain superfamily protein	9281	201.659	0	10622.7	0	0	82.0522	207.758
Cre01.g049900.t1.1	36	2	110	0.266743	1.18866	TAP	None	89512.1	61627	72581.8	77411.3	4602.52	3417.84	122254	123063
Cre01.g049950.t1.1	34	5	180.65	0.390911	1.12545	Ndep	Sporangin	253664	315584	419716	412378	336060	352561	433743	454781
Cre01.g050100.t1.2	42	11	760.31	0.0291067	1.54452	TAP	Diaminopimelate decarboxylase	1.22307e+06	1.68265e+06	931497	938977	831976	733079	762873	764407
Cre01.g050150.t1.1	23	3	146.76	0.204424	2.3621	Ndep	NADH:flavin oxidoreductase/NADH oxidase	142335	80200.2	178102	169363	829776	148398	178233	189992
Cre01.g050316.t1.1	18	1	141.18	0.418706	1.36731	TAP	Ribosomal protein L3 family protein	48252.8	106351	37658.1	39033.8	26199.9	31978.7	57899.6	53083.4
Cre01.g050550.t1.2	13	1	294.46	0.429008	1.65433	Ndep	2 iron, 2 sulfur cluster binding	330556	22898.4	105559	70688	57693.1	529028	138917	150662
Cre01.g050850.t2.1	59	10	392.88	0.763538	1.01532	Ndep	Protein Phosphatase 1 beta	129229	307275	223973	216762	217166	235516	198573	239425
Cre01.g050950.t1.2	77	17	1692.76	0.100852	2.22564	TAP	Pyridine nucleotide-disulphide oxidoreductase family protein	5.03383e+06	1.74993e+07	5.20196e+06	4.53541e+06	3.62555e+06	3.30357e+06	3.36235e+06	4.20793e+06
Cre01.g051000.t1.1	31	2	101.14	0.104495	2.36599	Ndep	Protein-/Histone-arginine N-methyltransferase	4488.85	2031.2	78328.2	65687.6	78379.5	71467.3	97479.7	108840
Cre01.g051100.t1.2	51	4	175.43	0.39621	1.3889	TAP	chromatin protein family	81082.6	249255	98795.9	113698	119418	132388	135774	3257.04
Cre01.g051500.t1.2	21	4	465.35	0.923883	1.01379	TAP	Present in thylakoid proteome based on mass spectrometric peptide identification [PMID: 17078018]; described as reduced in the non-photosynthetic mutant cen [PMID: 8879236]; similarity to PSBQ is limited to transit peptide. Previously annotated as ULP1 b	1.6571e+06	781070	1.50753e+06	1.84649e+06	1.42658e+06	1.24314e+06	1.20334e+06	1.84036e+06
Cre01.g051800.t1.1	20	1	65.18	0.320291	1.37979	TAP	Aspartate aminotransferase	1.58428e+06	3.31997e+06	1.32845e+06	1.29328e+06	1.46055e+06	1.30424e+06	1.36937e+06	1.32026e+06
Cre01.g051900.t1.2	11	1	172.68	0.393008	1.99069	TAP	Rieske iron-sulfur protein of mitochondrial ubiquinol-cytochrome c reductase	211896	1.11567e+06	226825	199845	174257	254203	198643	254117
Cre01.g052100.t1.2	22	2	342.75	0.174356	1.43996	TAP	Chloroplast ribosomal protein L18	184114	417730	230965	191281	158296	198900	150811	203186
Cre01.g052250.t1.2	20	3	149.68	0.213497	1.7715	TAP	Thioredoxin x, chloroplastic	199373	607583	173177	185243	147329	148558	191356	170602
Cre01.g052650.t1.1	97	5	203.12	0.232651	18.3891	TAP	inositol hexakisphosphate kinase	108203	6.94627e+06	159102	134578	130826	38141.4	110762	119863
Cre01.g053000.t1.2	60	1	1179.82	0.972545	2.01085	TAP	Glycerol-3-phosphate dehydrogenase/dihydroxyacetone-3-phosphate reductase	3786.72	527954	4530.79	4024.66	250696	8866.71	5148.33	3979
Cre01.g053150.t1.2	53	1	1050.21	0.558317	1.04341	TAP	Glycerol-3-phosphate dehydrogenase/dihydroxyacetone-3-phosphate reductase	2.34207e+06	69157.5	2.34263e+06	2.57888e+06	1.60161e+06	1.35098e+06	2.03667e+06	2.03837e+06
Cre01.g053288.t2.1	30	3	102.2	0.832072	1.07873	TAP	RNA cyclase family protein	53941.8	113254	53582.2	84259.8	61861.9	79629.5	90624.5	50659.3
Cre01.g054150.t1.2	34	6	270.61	0.659119	1.05336	Ndep	NADPH-dependent thioredoxin reductase	357548	743870	644542	574915	587217	551846	566313	739346
Cre01.g054500.t1.2	87	20	1785.63	0.38236	1.04304	TAP	(1 of 1) 1.6.1.2 - NAD(P)(+) transhydrogenase (Re/Si-specific) / Transhydrogenase	1.83117e+06	1.83185e+06	1.58849e+06	1.61071e+06	1.66886e+06	1.61592e+06	1.58376e+06	1.71049e+06
Cre01.g054700.t1.2	33	2	113.27	0.455855	1.19378	Ndep	None	128374	9275.06	87730.6	118702	154802	82952.9	89701.3	83299.8
Cre01.g054800.t1.2	69	9	416.21	0.390745	1.24122	Ndep	(1 of 1) PTHR23339//PTHR23339:SF54 - TYROSINE SPECIFIC PROTEIN PHOSPHATASE AND DUAL SPECIFICITY PROTEIN PHOSPHATASE // PALADIN	176081	4899.33	140471	175961	173328	137168	169269	137634
Cre01.g054850.t1.2	32	11	706.36	0.420611	1.17969	Ndep	None	1.29291e+06	30068.5	1.23832e+06	1.23751e+06	1.08566e+06	1.00554e+06	998413	1.3918e+06
Cre01.g055400.t1.2	33	3	173.64	0.479549	1.64017	TAP	(1 of 1) PTHR23216 - NUCLEOLAR AND COILED-BODY PHOSPHOPROTEIN 1	32950.9	166877	33356.7	38385.8	20545.3	16640.5	67698.1	60690.6
Cre01.g055408.t1.1	57	16	1606.31	0.020924	2.26643	TAP	acetyl-CoA synthetase	1.57023e+06	3.21042e+06	1.24207e+06	1.19004e+06	829624	682501	775275	895022
Cre01.g055420.t1.1	25	5	310.7	0.507492	1.14779	Ndep	Protein phosphatase 2A, regulatory subunit PR55	156016	9061.76	193769	212514	102773	109681	184624	258722
Cre01.g055453.t1.1	57	7	740.14	0.376583	1.14495	TAP	Acetolactate synthase, small subunit	1.01231e+06	937824	1.48854e+06	1.26335e+06	856637	917401	1.07362e+06	1.25908e+06
Cre01.g056331.t1.1	18	3	73.98	0.619846	3.14542	TAP	Class I glutamine amidotransferase-like superfamily protein	17889.5	439631	44419.9	36433.3	58408.1	31346.2	31346.9	50059.9
Cre01.g058886.t1.1	36	2	159.65	0.408944	1.34389	TAP	P-loop containing nucleoside triphosphate hydrolases superfamily protein	79815	179764	60675.9	86276	82075.5	70986.6	86183.4	63258
Cre01.g061077.t1.1	28	1	735.08	0.272809	165.654	TAP	predicted protein	15831.8	5.81295e+06	13704.4	5008.43	1635.83	8542.42	7834.38	17286.9
Cre01.g062172.t1.1	25	2	414.54	0.281049	1.44258	TAP	Histone H2B variant	241725	100349	281595	251864	22876.8	38122.4	291679	254243
Cre01.g063997.t1.1	46	4	119.65	0.532285	1.02405	Ndep	CTC-interacting domain 4	736628	44565.2	973027	816361	615697	604993	640751	770975
Cre01.g066917.t1.1	21	5	1024.14	0.2288	1.62721	Ndep	Light-harvesting Chlorophyll a/b binding protein of LHCII	1.54411e+07	1.24667e+06	1.45024e+07	1.65135e+07	2.06899e+07	2.26001e+07	1.74627e+07	1.68711e+07
Cre01.g071662.t1.1	29	1	288.11	0.000136196	2.09612	Ndep	Acetyl-CoA synthetase/ligase	235833	273790	232303	256357	496913	573595	426169	595843
Cre02.g073200.t1.2	58	4	325.93	0.00747193	1.39741	TAP	Threonine deaminase	233765	254919	206756	181312	150460	143872	168424	164656
Cre02.g073550.t1.2	31	2	478.81	0.553927	8.65999	TAP	Nucleosome assembly protein	6497.95	391624	3148.59	2529.88	38111.8	1499.24	2440.85	4576.39
Cre02.g073650.t1.2	36	11	425.03	0.349181	1.32483	Ndep	Spliceosome Component, nuclear pre-mRNA splicing factor	1.30512e+06	81517.1	1.41967e+06	1.39816e+06	1.45884e+06	1.29115e+06	1.32428e+06	1.49595e+06
Cre02.g073700.t1.2	44	10	579.67	0.706349	1.49506	TAP	Uroporphyrinogen decarboxylase	99995.7	625094	157475	166022	248953	165357	137013	150043
Cre02.g073750.t1.2	60	1	159.26	0.0420212	2.04293	TAP	Kinesin motor protein	697941	1.60175e+06	981275	859443	426272	361933	322404	916097
Cre02.g074100.t1.2	13	2	99.62	0.153576	4.46631	TAP	(1 of 4) PTHR12446 - TESMIN/TSO1-RELATED	68434	606240	59273.6	64059.1	24967.5	37404.1	52300.5	64000.3
Cre02.g074150.t1.1	73	6	229.89	0.169489	1.49194	TAP	Chlamoypsin 5	509123	542817	362931	326404	174570	137176	369104	486272
Cre02.g074511.t1.1	19	3	78.72	0.228731	1.35923	Ndep	KH domain-containing protein	843003	363552	688592	705494	1.02008e+06	1.18199e+06	620655	712130
Cre02.g074650.t1.2	45	6	306.39	0.305341	1.08721	Ndep	acyl-CoA binding protein 4	177345	134546	152116	171315	180022	160006	191193	159510
Cre02.g075150.t1.2	91	6	203.74	0.80963	1.07284	TAP	DNA-directed RNA polymerase II, 135 kDa polypeptide	1.14601e+06	2.92697e+06	2.27417e+06	1.80314e+06	1.577e+06	1.50635e+06	1.43552e+06	3.07807e+06
Cre02.g075350.t1.2	43	1	86.84	0.428914	1.27354	Ndep	NimA-related protein kinase	153858	45035	226121	174778	173959	143317	140471	306111
Cre02.g075400.t1.1	28	1	152.74	0.385998	5.91522	TAP	PLAC8 family protein	45322.1	1.03472e+06	42547.1	39521.1	24070.5	25225	58495	88670.6
Cre02.g075700.t1.2	40	3	1024.21	0.870748	1.15909	TAP	Cytosolic 80S ribosomal protein L19	389780	1.57527e+06	715047	749845	844016	970789	507310	637053
Cre02.g075900.t1.1	18	1	146.78	0.683608	1.1612	TAP	Serine/threonine protein kinase	185361	124108	155275	317757	167750	163174	173392	169556
Cre02.g076250.t1.1	116	28	2566.39	0.611068	1.06278	Ndep	Chloroplast elongation factor G	2.39247e+06	754856	2.86633e+06	2.57535e+06	2.41611e+06	1.98569e+06	2.08151e+06	2.64495e+06
Cre02.g076300.t1.1	28	5	561.1	0.542295	1.32628	TAP	Uroporphyrinogen decarboxylase	225614	856035	431967	457940	454585	353703	369027	309211
Cre02.g076350.t1.2	46	11	1197.55	0.217399	1.90939	TAP	Vacuolar ATP synthase subunit B	1.01718e+06	3.4354e+06	863607	896454	846309	807541	816742	783140
Cre02.g076500.t1.2	14	2	129.5	0.391046	1.25302	Ndep	None	548686	17360.7	584825	609104	541639	598343	637075	428229
Cre02.g076900.t1.1	89	8	606.88	0.152006	6.95317	TAP	Flagellar Associated Protein 19	164002	2.39453e+06	147989	162514	69220.6	74243	135993	133165
Cre02.g077100.t1.2	50	10	699.23	0.677568	1.38291	TAP	Gamma-glutamylcysteine synthetase	139190	625993	175484	233190	226840	188937	190094	242962
Cre02.g077300.t1.2	50	6	1299.45	0.316638	4.55349	TAP	Nucleolar protein, Component of C/D snoRNPs	384319	3.29617e+06	191151	164094	214381	390810	103562	177543
Cre02.g077350.t1.2	28	4	335.06	0.690593	1.04584	Ndep	Histidinol dehydrogenase	477739	143216	363466	379531	307291	303853	347683	467654
Cre02.g077401.t1.1	35	3	198.13	0.412706	1.17983	Ndep	None	559927	180534	431691	413330	389900	554785	396905	529011
Cre02.g077550.t1.2	18	2	220.02	0.339684	1.35645	Ndep	Pherophorin-chlamydomonas homolog 62	202166	42921.4	82553.1	164918	208169	175808	195908	88244.8
Cre02.g077650.t1.2	10	1	47.53	0.335883	1.18544	Ndep	(1 of 14) 3.1.3.16//3.1.3.48 - Protein-serine/threonine phosphatase / Serine/threonine specific protein phosphatase // Protein-tyrosine-phosphatase / PTPase	159101	67344.1	88915.8	146218	148017	113502	150196	135459
Cre02.g077750.t1.2	48	6	183.63	0.235525	1.46053	Ndep	Flagellar Associated Protein 211	88820.6	27933.9	419980	191466	221501	257315	212711	372033
Cre02.g077800.t1.2	27	2	288.48	0.858364	1.25695	TAP	Flagellar Associated Protein 310	425837	1.60954e+06	435855	526733	545426	624193	532303	683194
Cre02.g077850.t1.2	29	2	178.21	0.263097	1.2789	Ndep	Flagellar Associated Protein 212	302991	102660	225232	331231	313519	313935	335439	267553
Cre02.g078100.t1.1	114	8	659.89	0.666808	3.89471	TAP	Eukaryotic initiation factor, eIF-5B	50280.6	1.3528e+06	76773.1	50693.7	177262	99129.6	47728.9	68862
Cre02.g078507.t1.2	15	2	149.63	0.442851	1.15706	Ndep	(1 of 3) PF13326 - Photosystem II Pbs27 (PSII_Pbs27)	123429	4108.11	88741.5	102322	66545.7	106304	91989.7	103802
Cre02.g079300.t1.2	36	3	215.86	0.498233	1.64881	TAP	AAA-ATPase of VPS4/SKD1 family	184398	705321	150557	160517	188174	165292	204238	170572
Cre02.g079400.t1.2	15	3	176.8	0.242126	27.3446	TAP	nucleotide binding;nucleic acid binding;RNA binding	47431.1	872963	6830.98	5964.65	15667.7	4857.25	7178.66	6423.3
Cre02.g079550.t1.2	65	13	883.48	0.713924	1.14989	TAP	Dynamin-related GTPase, involved in circadian rhythms	356271	977133	492040	617517	477667	394626	711006	541220
Cre02.g079600.t1.2	49	10	497.01	0.200883	1.29231	Ndep	Phenylalanyl-tRNA synthetase	433686	961126	473374	525334	890796	660496	625995	915889
Cre02.g079700.t1.2	49	7	453.09	0.129074	2.02028	TAP	Aspartate carbamoyltransferase	344613	1.06059e+06	306350	293332	243741	254237	228743	265660
Cre02.g079800.t1.2	9	2	328.07	0.748796	15.5459	TAP	Mitochondrial F1F0 ATP synthase associated protein 6	2252.26	734875	13421.6	1940.98	13074.9	5702.65	3069.89	26556.9
Cre02.g080200.t1.2	81	24	3949.67	0.15219	1.74401	TAP	Transketolase	4.08677e+06	7.47928e+06	2.60761e+06	2.36915e+06	2.23336e+06	1.86006e+06	2.29015e+06	3.10193e+06
Cre02.g080250.t1.2	10	3	39.33	0.576183	1.20776	Ndep	protein with YGGT domain	195765	175261	136970	88935.7	122747	285584	116307	196312
Cre02.g080350.t1.1	47	5	334.58	0.36488	1.31188	Ndep	ubiquitin-specific protease 14	237762	32900.6	159628	171712	282766	199830	157629	149529
Cre02.g080600.t1.2	105	2	2383.5	0.3722	1.26057	Ndep	Endoplasmic reticulum associated Hsp70 protein	515741	48951.7	381031	427609	443929	418272	477509	391472
Cre02.g080650.t1.2	94	13	2194.24	0.344867	1.28996	Ndep	Heat shock protein 90B	1.60174e+06	219401	1.37912e+06	1.42401e+06	1.54903e+06	1.55829e+06	1.5492e+06	1.30864e+06
Cre02.g080700.t1.2	88	5	2533.65	0.317926	1.34765	Ndep	Endoplasmic reticulum associated Hsp70 protein	4.99896e+06	522403	4.08243e+06	4.47709e+06	4.97841e+06	4.77581e+06	4.87504e+06	4.3468e+06
Cre02.g080900.t1.2	34	8	531.25	0.486181	1.40984	TAP	Peroxiredoxin, type II	495869	1.0745e+06	305892	332910	403943	520757	292988	349271
Cre02.g081050.t1.2	33	7	1462.97	0.388075	1.58939	TAP	Flagellar Associated Protein 24	1.90993e+06	5.36299e+06	1.30393e+06	1.57681e+06	1.72045e+06	1.56707e+06	1.63273e+06	1.46813e+06
Cre02.g081250.t1.2	87	12	2485.97	0.545338	1.19173	TAP	plastid transcriptionally active 16	1.499e+06	2.76371e+06	1.17739e+06	1.40819e+06	1.49173e+06	1.56531e+06	1.2401e+06	1.44939e+06
Cre02.g081550.t1.2	11	2	80.66	0.0236337	1.37003	Ndep	P-loop containing nucleoside triphosphate hydrolases superfamily protein	272455	221029	340847	342050	388562	437523	378029	407562
Cre02.g082150.t1.1	23	2	93.25	0.34633	46.9968	TAP	homoserine kinase	4578.51	1.71717e+06	12134.4	7831.15	3601.47	6094.57	4173.05	23191.1
Cre02.g082200.t1.1	45	1	444.08	0.273313	1.34868	TAP	Homoserine kinase	286734	445305	179811	238316	251578	210927	228684	161617
Cre02.g082250.t1.1	43	2	538.97	0.277588	2.69997	TAP	Homoserine kinase	91631.7	527857	70556.6	72852.8	76384.8	72903.7	63633	69636.4
Cre02.g082300.t1.2	45	3	189.27	0.96373	1.177	TAP	Surfeit 6-like protein	130012	253987	480855	106329	196343	211351	133342	284094
Cre02.g082350.t1.1	15	1	114.13	0.64623	11.4354	TAP	Copper-binding protein CutA	5244.69	842667	13595.8	16310.8	9640.6	22757.6	23458	20907.1
Cre02.g082500.t1.1	18	3	253.21	0.97795	1.16704	TAP	Photosystem I reaction center subunit N	2.95565e+06	3.55511e+06	567734	1.52275e+06	2.14476e+06	1.71197e+06	2.61923e+06	894165
Cre02.g082550.t1.2	41	4	389.71	0.000369393	2.41915	TAP	Zeaxanthin epoxidase	323961	344661	305347	281368	136262	154314	138049	90292.4
Cre02.g082877.t1.1	59	8	192.16	0.19549	5.52753	TAP	Seryl-tRNA synthetase	92003.9	1.02767e+06	67775.7	72950.5	61024.2	59618.5	60154.1	47225.1
Cre02.g083600.t1.2	47	5	294.61	0.248498	3.91124	TAP	GTP binding	589168	4.19761e+06	331139	376884	363687	376933	341805	322449
Cre02.g083800.t1.2	24	6	533.48	0.605411	1.94334	TAP	dTDP-glucose 4,6-dehydratase	146959	1.20636e+06	180177	237261	239685	242320	236740	192448
Cre02.g083950.t1.1	39	9	1014.24	0.075953	1.7793	TAP	Plastid-specific ribosomal protein 3	2.03374e+06	4.70871e+06	1.86346e+06	1.8636e+06	1.45965e+06	1.29361e+06	1.50156e+06	1.62925e+06
Cre02.g084000.t1.2	15	3	175.53	0.234733	20.3632	TAP	None	30925	1.71309e+06	25092.9	28447	28965.7	8440.45	13380.9	37487.9
Cre02.g084750.t1.1	53	6	299.82	0.408317	1.24062	Ndep	RNA-binding (RRM/RBD/RNP motifs) family protein	185867	9025.9	189388	172120	135598	147660	178625	228400
Cre02.g085450.t1.2	50	13	1201.13	0.528354	1.40411	TAP	Coproporphyrinogen III oxidase	774939	199650	751685	651649	420819	348933	497226	426568
Cre02.g085900.t1.2	15	1	135.43	0.121842	1.38147	Ndep	Inositol-phosphate phosphatase	858777	1.55772e+06	1.3379e+06	2.19739e+06	1.82536e+06	1.8062e+06	2.29914e+06	2.2915e+06
Cre02.g085950.t1.2	14	3	128.27	0.453858	27.4925	TAP	Protein of unknown function (DUF3223)	952.749	425244	5843.39	2497.7	6353.72	578.058	2239.26	6634.65
Cre02.g086300.t1.1	30	2	96.13	0.185605	4.32938	TAP	None	96343.5	920896	82014.4	98772.2	64115	57966.5	72818.9	81819.7
Cre02.g086600.t1.2	28	4	166.06	0.712384	1.10583	Ndep	(1 of 8) PF12680 - SnoaL-like domain (SnoaL_2)	195807	74838.7	112271	134561	87774.8	139287	126557	218623
Cre02.g086850.t1.1	27	1	85.55	0.268647	1.58124	Ndep	None	306325	19189.4	289123	255284	343901	229120	345910	456626
Cre02.g086887.t1.1	53	2	152.93	0.825805	1.20318	TAP	SUPPRESSOR OF AUXIN RESISTANCE 3	190178	765600	357666	364966	348098	372730	300240	373910
Cre02.g087100.t1.2	41	2	132.9	0.0613507	1.59762	TAP	None	71456.8	39805.6	75038.4	79140.1	32830	41460.3	35926.8	55930.7
Cre02.g087600.t1.1	44	8	441.99	0.0507872	1.27338	TAP	SNF2-related DNA/RNA helicase	206656	283005	187888	232885	180325	172360	195988	166302
Cre02.g087700.t1.2	31	10	845.13	0.225407	1.39791	Ndep	ascorbate peroxidase	1.25976e+06	265809	989008	959828	1.16653e+06	1.10655e+06	1.33867e+06	1.24516e+06
Cre02.g087950.t1.2	54	8	664.91	0.205252	1.7792	TAP	Methionyl-tRNA synthetase	284573	997886	331729	327275	317587	299138	291460	183015
Cre02.g088000.t1.2	37	7	795.4	0.28598	3.53986	TAP	Prohibitin	261704	1.94372e+06	210176	150406	189608	172259	187528	175495
Cre02.g088200.t1.2	58	12	2224.36	0.247708	1.2118	Ndep	Protein disulfide isomerase 1	4.34907e+06	2.02113e+06	4.17725e+06	4.1131e+06	4.46906e+06	4.48574e+06	4.55751e+06	4.25334e+06
Cre02.g088600.t1.2	33	11	687.01	0.726955	1.04988	TAP	ATP citrate lyase, subunit B	789966	1.03005e+06	692862	694591	807998	687619	869528	689953
Cre02.g088700.t1.2	36	2	136.52	0.579497	1.08517	Ndep	None	99814.9	89033	116205	135877	127335	124513	87778.9	138858
Cre02.g088850.t1.2	26	4	414.06	0.306892	1.27722	Ndep	Riboflavin synthase	835678	231928	803405	784919	820469	788399	776496	1.00684e+06
Cre02.g088900.t1.2	58	13	759.7	0.00257714	1.22731	TAP	Chloroplast ribosomal protein L1	1.28787e+06	1.46765e+06	1.39763e+06	1.31121e+06	1.0884e+06	1.06671e+06	1.0879e+06	1.2093e+06
Cre02.g089100.t1.2	36	4	483.46	0.379824	2.65212	TAP	Delta subunit of COP-I complex	389635	2.64552e+06	301049	325638	353530	350519	358613	318060
Cre02.g089450.t1.2	22	3	146.33	0.569117	1.0247	TAP	Hydroxyproline-rich glycoprotein	610422	24326.6	448684	518643	393634	308493	387127	474211
Cre02.g090850.t1.1	112	13	1478.36	0.447307	1.17446	Ndep	ClpB chaperone, Hsp100 family	782675	132517	914709	600455	726676	635677	889184	602822
Cre02.g091050.t1.2	34	6	908.71	0.817946	1.00412	Ndep	Delta-aminolevulinic acid dehydratase	760308	355247	676094	670322	622996	662734	564031	622343
Cre02.g091100.t1.2	38	7	663.75	0.163023	1.71284	TAP	Cytosolic 80S ribosomal protein L15	5.1447e+06	1.44952e+07	4.9175e+06	5.1753e+06	4.80501e+06	4.13289e+06	4.07435e+06	4.34649e+06
Cre02.g091150.t1.1	30	3	135.69	0.944342	1.01178	TAP	COP-II coat subunit	385479	493248	363968	372700	391444	372071	435679	397393
Cre02.g091550.t1.2	17	5	149.53	0.172327	6.83216	TAP	Whirly domain protein	784872	634156	46226.8	49697.4	56585.7	48598.5	71297.3	45256.8
Cre02.g091700.t1.2	63	9	609.53	0.403344	1.96113	TAP	Protofilament ribbon protein of flagellar microtubules	350629	1.47114e+06	237725	288491	312915	286591	348149	249606
Cre02.g092250.t1.2	41	2	225.59	0.430149	1.18235	Ndep	Peptidyl-prolyl cis-trans isomerase, FKBP-type	1.04056e+06	168784	1.0211e+06	1.04628e+06	1.01975e+06	976803	1.00057e+06	877113
Cre02.g092350.t1.2	25	3	241.75	0.324111	2.6456	TAP	Cytochrome P450, CYP51 superfamily	64230.1	224359	21406.1	31575.2	39265.2	27230.2	37579.8	25033.9
Cre02.g092400.t1.1	27	3	273.86	0.529534	1.47949	TAP	Nuclear transport factor 2 (NTF2) family protein with RNA binding (RRM-RBD-RNP motifs) domain	409819	1.52968e+06	406279	467953	471147	517182	386287	527205
Cre02.g092550.t1.1	87	9	201.22	0.400057	1.47699	TAP	Tetratricopeptide-repeat protein protein	527524	1.40948e+06	407416	478396	535827	446855	598132	330380
Cre02.g092600.t1.2	35	3	145.33	0.218548	4.9269	TAP	Coproporphyrinogen III oxidase	183288	1.91206e+06	145270	134230	115425	98341.7	121564	146686
Cre02.g092700.t1.2	93	5	322.76	0.201308	2.81777	TAP	Flagellar Associated Protein 45	119132	681331	99670.2	108788	62952.3	87303.6	149985	57816
Cre02.g092900.t1.2	41	12	1073.99	0.340756	1.41169	TAP	GMP synthetase	739767	1.88762e+06	716574	726465	692677	671982	800333	718370
Cre02.g093401.t1.1	29	7	54.97	0.669871	1.65628	TAP	None	234567	1.92857e+06	430555	498995	386707	625733	335455	519355
Cre02.g093450.t1.2	23	3	323.84	0.412032	2.10811	TAP	Fructose-1,6-bisphosphate aldolase	114240	388581	67776.4	46075.7	79000	101650	46762.7	65111.7
Cre02.g093650.t1.2	30	9	732.29	0.201706	1.25858	Ndep	Rieske (2Fe-2S) domain-containing protein	2.14233e+06	1.1271e+06	2.52524e+06	2.46716e+06	2.57838e+06	2.72097e+06	2.36582e+06	2.73305e+06
Cre02.g093750.t1.2	26	5	469.54	0.629899	1.11537	Ndep	Nucleoredoxin	527056	219704	439250	547277	560282	415798	637803	319381
Cre02.g094100.t1.2	26	6	183.96	0.757676	2.7055	TAP	Nucleoredoxin	45135.8	914968	72506.7	62792.4	75452.3	69304.7	76138	183985
Cre02.g094250.t1.1	31	6	471.63	0.403241	1.18501	TAP	Mitochondrial substrate carrier family protein	222640	410231	232050	233429	265718	233675	210506	216968
Cre02.g095070.t1.1	18	1	124.2	0.256752	1.44956	Ndep	Subunit of the Signal Recognition Particle	31123.7	21398.5	37400.8	45582.7	186116	2756.79	5510.87	2039.55
Cre02.g095077.t1.1	45	6	259.91	0.244899	1.54754	TAP	Putative thiol-disulphide oxidoreductase DCC	218723	673265	258510	274098	202262	255801	228406	234089
Cre02.g095082.t1.1	43	1	112.46	0.114331	5.34596	TAP	nucleosome assembly protein 1;2	34643.2	156013	549004	499188	14249.1	55327.9	79779.3	82379.3
Cre02.g095092.t1.1	39	2	192.91	0.737731	1.47702	TAP	Phytoene synthase	244941	4880.94	371189	279983	176860	141100	132384	159664
Cre02.g095101.t1.1	38	5	100.67	0.201035	1.27988	TAP	splicing factor-related	563803	681778	406623	481955	464260	481089	454163	267953
Cre02.g095110.t1.1	8	1	49.02	0.375176	1.27497	Ndep	Flagellar Associated Protein 255	327928	7507.58	334231	319213	312047	302851	295647	350246
Cre02.g095114.t1.1	20	1	37.4	0.650613	1.04736	Ndep	None	3.46554e+06	1.15796e+06	2.0625e+06	2.20954e+06	2.43369e+06	1.9018e+06	2.62065e+06	2.36067e+06
Cre02.g095121.t1.1	46	3	227.58	0.569551	1.04539	Ndep	RNA pseudouridine synthase	301629	2.63054e+06	2.36663e+06	1.94823e+06	1.85299e+06	1.99805e+06	1.61625e+06	2.10869e+06
Cre02.g095122.t1.1	19	3	189.33	0.129877	1.39529	Ndep	Peptidyl-prolyl cis-trans isomerase, FKBP-type	342957	130016	286738	316350	395859	394009	353551	357998
Cre02.g095125.t1.1	68	3	195.24	0.255012	1.38939	TAP	Regulator of chromosome condensation (RCC1) family protein	297936	556940	235406	259975	235291	168491	271858	296199
Cre02.g095126.t1.1	36	2	97.95	0.452745	1.21506	Ndep	alpha-1,4-glucanotransferase	283387	37694.3	117340	95430.7	158913	215455	81362.9	192933
Cre02.g095133.t1.1	17	1	77.14	0.375547	1.34613	Ndep	NAD(P)-binding Rossmann-fold superfamily protein	8411.5	1888.05	53210	44991.7	19104	22332.9	30170.1	74450.1
Cre02.g095146.t1.1	38	4	484.56	0.145441	2.66623	TAP	None	269043	842187	163777	132603	114907	103836	167043	142155
Cre02.g095400.t2.1	31	3	111.94	0.646163	1.04454	Ndep	Ribosomal RNA processing Brix domain protein	68792.9	194571	104448	143348	147852	142226	116321	127528
Cre02.g096100.t1.2	26	2	105.27	0.700264	1.13052	TAP	(1 of 3) PTHR30545:SF2 - SUGAR FERMENTATION STIMULATION PROTEIN A	21962.6	57527.4	34101.6	32155.1	32708.1	33903.2	43922.6	18385.6
Cre02.g096150.t1.2	13	3	384.01	0.787676	1.46351	TAP	Mn superoxide dismutase	310308	1.04609e+06	169229	220383	308604	309935	340111	234375
Cre02.g097250.t1.1	40	7	152.34	0.851324	1.09048	TAP	transportin-3 family protein	129478	52613.7	105457	94676.9	94662.5	78506.7	93938.1	83405.1
Cre02.g097400.t1.2	21	3	589.35	0.242607	1.72282	TAP	Eukaryotic initiation factor, eIF-5A	323700	672397	162105	225428	230830	183152	188711	200425
Cre02.g097550.t1.2	22	2	222.3	0.266875	4.92089	TAP	YebC-related	268689	3.78043e+06	227655	310996	172583	169718	258364	331640
Cre02.g097650.t1.2	36	6	506.55	0.563476	1.30104	TAP	26S proteasome regulatory subunit	207368	592318	221197	220618	238898	244867	253882	216592
Cre02.g097800.t1.1	85	23	1600.22	0.36234	2.53573	TAP	Bicarbonate ABC transporter	343869	3.0572e+06	459713	493216	345512	389888	500815	480845
Cre02.g097900.t1.2	68	9	1470.03	0.283634	1.44307	Ndep	Aspartate aminotransferase	1.06094e+06	100663	856395	886969	1.1414e+06	1.15805e+06	1.08652e+06	806105
Cre02.g098250.t1.2	52	5	426.65	0.784486	1.02168	Ndep	Pyridoxamine 5'-phosphate oxidase-like protein	446934	230825	448748	410288	378019	365097	471581	355422
Cre02.g098450.t1.2	52	8	583.58	0.933303	1.04836	TAP	eIF2 gamma subunit	968410	389302	1.20985e+06	1.01686e+06	751936	715441	904652	1.04704e+06
Cre02.g098850.t1.1	27	1	70.24	0.7252	1.01691	Ndep	NADPH dependent thioredoxin reductase	326318	34945.4	77057.3	170478	276820	82336.1	172317	87621.7
Cre02.g098900.t1.1	100	6	258.78	0.284176	4.79642	TAP	None	116496	1.41723e+06	80147.9	106538	78152.3	60329.3	125567	94639.1
Cre02.g099150.t1.2	28	2	306.97	0.297168	1.3723	TAP	Alpha-SNAP, SNARE complex protein	163741	285082	149650	103903	109852	105696	131150	165125
Cre02.g099500.t1.1	10	2	65.34	0.06228	2.20279	TAP	membrane protein	66041.5	199728	62735.6	65607.1	45697.6	48028.7	37862	47327
Cre02.g099800.t1.1	26	1	67.92	0.203071	1.27229	Ndep	None	172195	87838.7	179707	194348	235960	208314	189058	173411
Cre02.g099850.t1.1	66	12	1607.93	0.321295	2.00298	TAP	Pyruvate dehydrogenase, E1 component, alpha subunit	367174	2.07719e+06	500323	472579	426230	396373	437361	446129
Cre02.g100200.t1.2	9	2	128.26	0.356445	1.50251	TAP	NADH:ubiquinone oxidoreductase 22 kDa subunit	287007	817029	308914	262114	340042	341159	314591	119049
Cre02.g101350.t1.2	43	9	415.74	0.475297	1.1666	TAP	Cytosolic 80S ribosomal protein L10a	2.04743e+06	4.28225e+06	2.76668e+06	2.66063e+06	2.50472e+06	2.48187e+06	2.31434e+06	2.77705e+06
Cre02.g101400.t1.2	140	38	3243.21	0.318536	1.09709	Ndep	Clathrin Heavy Chain	1.57898e+06	1.18506e+06	1.18572e+06	1.47097e+06	1.52032e+06	1.37567e+06	1.68747e+06	1.36358e+06
Cre02.g101700.t1.1	10	1	36.83	0.589121	14.5817	TAP	None	16519.7	2.91056e+06	56299.9	35970	48817.5	60916	43464.9	53864.9
Cre02.g101850.t1.2	22	2	95.02	0.732998	1.02031	TAP	N-acetyltransferase	158624	161667	141077	158973	174243	159291	135132	139325
Cre02.g101950.t1.2	50	6	433.85	0.281756	1.72881	Ndep	tRNA (uracil-5)-methyltransferase	852241	3054.87	926580	1.21941e+06	1.38359e+06	1.13068e+06	1.46576e+06	1.20862e+06
Cre02.g102250.t1.2	50	6	1194.78	0.350005	1.20765	TAP	Cytosolic 80S ribosomal protein S3	3.67048e+06	7.20852e+06	4.22589e+06	4.18151e+06	3.77224e+06	4.0486e+06	3.97642e+06	4.173e+06
Cre02.g102450.t1.2	35	2	152.91	0.202681	2.6494	TAP	Transducin/WD40 repeat-like superfamily protein	95781	529721	82266.2	100900	128530	80478.5	60227.1	35991.4
Cre02.g103550.t1.2	18	3	197.21	0.870414	1.06546	TAP	Eukaryotic translation initiation factor 1A, eIF-1A	156967	301100	157557	182095	189675	203408	169423	186204
Cre02.g104650.t2.1	93	3	267.62	0.241394	2.24462	TAP	RNA-binding (RRM/RBD/RNP motifs) family protein	50460.3	149996	39272.6	32226.5	1466.86	36270	37377.3	46044.5
Cre02.g104800.t1.1	18	2	103.32	0.39089	104.225	TAP	Histone H3 variant	36905.4	1.8058e+07	37579.9	32996.6	41440.9	58518.5	57239.3	17092.1
Cre02.g104900.t1.2	46	16	1001.9	0.39715	1.22649	Ndep	Flagellar Associated Protein 204	1.26973e+06	122622	1.14375e+06	1.12904e+06	1.11793e+06	1.13728e+06	1.05344e+06	1.18662e+06
Cre02.g105500.t1.2	17	1	101.21	0.195825	2.35881	Ndep	Acetylornithine deacetylase	1106	0	37519.2	39860.2	57165.3	34301.8	49865.6	43799.8
Cre02.g105650.t1.2	10	1	42.9	0.868578	1.16048	Ndep	low psii accumulation2	78188.7	0	76400.1	84642.6	1451.1	0	135342	140831
Cre02.g105950.t1.2	6	2	168.8	0.677301	1.23429	TAP	Flagellar Associated Protein 174	271530	631119	957612	376422	382102	427967	305368	696684
Cre02.g106550.t1.2	10	2	69.68	0.560368	1.42633	TAP	nucleic acid binding;RNA binding	133301	0	80616.6	102691	12496.2	11156.5	65695.5	132626
Cre02.g106600.t1.2	25	3	680.86	0.0742018	1.16647	TAP	Cytosolic 80S ribosomal protein S19	1.77031e+06	1.90143e+06	1.52757e+06	1.56282e+06	1.37391e+06	1.35365e+06	1.40126e+06	1.66831e+06
Cre02.g106850.t1.2	23	3	293.75	0.353713	1.24077	TAP	Tetratricopeptide-repeat protein protein	41115.3	73601.9	52666.1	54552.4	20790	54044.8	40733.8	63301.3
Cre02.g107150.t1.1	17	1	122.2	0.0179497	3.73779	TAP	None	152570	56906	155853	128580	38336.7	29009.9	54855.1	9937.33
Cre02.g107300.t1.2	23	3	170.04	0.127512	2.29096	TAP	Dihydrodipicolinate synthase	710406	1.88634e+06	739594	562169	83297.9	78111.7	710307	829976
Cre02.g107450.t1.2	38	4	590.37	0.411091	1.1823	Ndep	ATP-sulfurylase	509444	10650.2	297355	352836	371074	287519	409790	315246
Cre02.g108450.t1.2	19	5	355.75	0.396526	1.52711	TAP	Flagellar Associated Protein 280, transcriptional coactivator-like	468329	118567	435946	422871	135750	199103	287833	324012
Cre02.g108800.t1.1	48	2	98.47	0.0213602	11.17	TAP	DnaJ-like protein	26638.2	315768	40287.1	34230.3	11974.5	7701.53	13143.1	4506.15
Cre02.g108850.t1.2	33	3	388.52	0.151232	2.07218	TAP	Chloroplast ribosomal protein L17	733795	2.50375e+06	646735	674209	494948	464622	544328	695955
Cre02.g108900.t1.2	14	2	65.06	0.082721	1.13107	Ndep	Calmodulin-like protein	100743	107432	86770.4	110255	117431	119338	116251	105291
Cre02.g108950.t1.1	25	2	79.43	0.131123	13.261	TAP	Long Flagella protein 1	33845	487623	14293.8	9020.01	29677.4	1503.13	5153.79	4747.24
Cre02.g109550.t1.2	15	3	168.19	0.417286	1.27594	Ndep	Homoserine dehydrogenase	33699.3	136650	57480.1	55248.2	93374.6	108261	44696.6	114859
Cre02.g109600.t1.2	16	1	68.6	0.355918	Inf	TAP	Inositol monophosphatase	0	4.53283e+06	0	0	0	0	0	0
Cre02.g110350.t1.2	11	3	388.75	0.191548	7.60904	TAP	Calcium-dependent lipid-binding (CaLB domain) family protein	17305.8	367363	16147.8	24426.1	6065.59	7624.6	20098	22098.4
Cre02.g111000.t1.2	28	2	72.95	0.0484113	1.1878	Ndep	Arabinosyl transferase on mono-arabinosylated hydroxyproline	311728	343283	331584	270005	389608	395029	324589	383369
Cre02.g111014.t1.1	44	1	126.59	0.187887	17.8664	TAP	MAP kinase 9	22424.6	324577	2581.47	6719.6	8261.35	184.485	9066.41	2430.31
Cre02.g111450.t1.2	29	3	755.72	0.267134	1.92635	TAP	Rhodanese-like protein	1.53085e+06	4.69102e+06	1.08706e+06	993310	909695	1.06126e+06	1.05441e+06	1.28445e+06
Cre02.g111700.t1.2	15	3	361.09	0.174689	3.85283	TAP	EF-hand Calcium binding protein	199467	1.69944e+06	185792	212977	81148.5	125376	182405	207431
Cre02.g111800.t1.2	34	4	331.26	0.0905179	1.43454	TAP	None	381530	539256	289435	298390	246879	208160	287198	309397
Cre02.g112600.t1.2	24	4	70.71	0.200155	1.48616	Ndep	(1 of 3) PTHR13780//PTHR13780:SF49 - AMP-ACTIVATED PROTEIN KINASE, GAMMA REGULATORY SUBUNIT // SUBFAMILY NOT NAMED	2.1888e+06	629525	3.52788e+06	2.48867e+06	2.70066e+06	2.92242e+06	3.73848e+06	3.76851e+06
Cre02.g112750.t1.2	57	1	131.39	0.350378	1.41383	Ndep	squamosa promoter binding protein-like 9	162929	0	119292	142146	178893	105711	181461	133917
Cre02.g113200.t1.1	54	10	1230.85	0.150855	1.81303	Ndep	Glutamine synthetase	1.35347e+06	172182	994858	1.07962e+06	1.93022e+06	1.99772e+06	1.44885e+06	1.15035e+06
Cre02.g113400.t1.2	25	5	169.43	0.217404	1.46153	Ndep	Parkin Co-Regulated Gene Protein	83078.6	43772.8	335801	301115	246354	246597	294249	329070
Cre02.g113600.t1.2	41	1	135.87	0.680531	2.85865	TAP	ataurora3	15.6613	162887	34134.3	21850.9	430.521	89.0374	9138.31	66912.4
Cre02.g114250.t1.2	27	4	93.06	0.795985	1.09848	Ndep	Naphthoate synthase	173048	68768.5	243378	202320	91815.3	149321	215343	298744
Cre02.g114450.t1.2	20	1	152.53	0.696819	1.12948	TAP	None	25401	171944	47683.6	23558.2	40621.6	52294.9	60388.2	84492
Cre02.g114600.t1.2	22	9	936.07	0.380962	1.25677	Ndep	2-cys Peroxiredoxin	8.14594e+06	410968	6.0654e+06	6.80714e+06	7.08253e+06	7.12943e+06	6.77876e+06	5.94111e+06
Cre02.g115200.t1.2	19	5	351.43	0.120195	54.8116	TAP	Cytosolic 80S ribosomal protein L27a	874183	8.99357e+06	30089.4	119562	39167.8	29090.2	81828.8	32674
Cre02.g116250.t1.1	28	1	101.62	0.274527	1.51593	Ndep	(1 of 1) PTHR28055:SF1 - ALTERED INHERITANCE OF MITOCHONDRIA PROTEIN 41, MITOCHONDRIAL	129635	59197.5	35021.5	103907	202162	67136.7	132618	94946.4
Cre02.g116500.t1.1	19	3	194.9	0.770812	1.41603	TAP	Serine carboxypeptidase	118357	504749	118829	114599	148779	155166	159810	141129
Cre02.g116750.t1.1	61	10	2367.32	0.292279	1.20154	Ndep	Mitochondrial F1F0 ATP synthase, alpha subunit	5.25884e+06	7.59713e+06	5.04621e+06	5.67007e+06	8.66825e+06	8.35152e+06	5.95065e+06	5.35259e+06
Cre02.g117500.t1.2	38	3	337.89	0.883582	3.01067	TAP	Hexokinase	20563.3	648386	49363	34600.4	65597.5	81305.4	53479.8	49698.3
Cre02.g118125.t1.1	9	2	33.94	0.720019	1.08531	TAP	None	3578.6	267895	246344	299116	105009	43472.8	286354	317880
Cre02.g118250.t1.1	21	2	76.3	0.704791	1.5971	Ndep	SWIB domain-containing protein	44413.1	34895.8	19987.3	14707	28007.3	117195	13835.3	23036.6
Cre02.g118300.t1.2	68	5	274.32	0.108341	1.87696	TAP	DEAD box ATP-dependent RNA helicase	216131	522016	182743	178882	103342	120228	168454	193907
Cre02.g118500.t1.1	53	8	592.64	0.651808	1.07207	Ndep	Beta' subunit of COP-I complex	366407	190213	286509	333276	252790	270590	358337	379473
Cre02.g118600.t1.2	32	1	92.51	0.465673	1.19013	TAP	Plastid division protein	118969	0	76893.8	64346.5	30972.1	17724.3	66057.4	103885
Cre02.g118850.t1.2	16	4	458.46	0.232519	10.2837	TAP	acyl-CoA-binding protein 6	102109	2.02881e+06	59081.5	63672.8	55434.4	47446	60016.7	56253.9
Cre02.g118900.t1.2	22	5	241.24	0.270913	1.12901	TAP	MYG1/GAMM1-like protein	1.07131e+06	892879	1.25434e+06	1.25693e+06	1.13797e+06	984987	925433	915647
Cre02.g118950.t1.2	19	1	381.54	0.258048	53.0903	TAP	Chloroplast ribosomal protein S17	25208.6	4.07695e+06	24261.4	29292.2	18516.2	17240.1	13833.3	28686.8
Cre02.g119550.t1.2	13	1	369.59	0.721464	3.27989	Ndep	NaCl-inducible protein	5139.59	56265.1	2396.28	3746.4	207663	6935.74	4436.82	2512.18
Cre02.g119900.t1.2	24	5	259.25	0.60673	1.42615	TAP	Cysteine endopeptidase	116448	426523	105940	139356	145712	129532	136120	141360
Cre02.g120150.t1.2	32	1	1081.99	0.690836	4.2135	Ndep	ribulose-1,5-bisphosphate carboxylase/oxygenase small subunit 2	25927.9	0	0	0	0	109156	0	91.4603
Cre02.g120250.t2.1	49	8	518.62	0.0545718	1.29551	TAP	Chloroplast protein kinase required for state transitions	494434	704138	498423	466909	431248	390852	382481	465726
Cre02.g141100.t1.2	35	4	267.43	0.27607	17.725	TAP	Conserved in the Plant Lineage	15402.9	893779	16698.9	16129.7	15108.2	15774.7	10206.8	12056.2
Cre02.g141200.t1.2	38	3	159.29	0.967758	1.75091	TAP	Quinolinate phosphoribosyl transferase	13392.6	124309	12793.2	4937.43	7239.01	41510.2	18661.2	21361.7
Cre02.g141250.t1.2	24	2	80.26	0.0977279	1.88803	TAP	Phosphoprotein phosphatase 2C-related	417097	809091	268441	260937	252359	224052	247714	205714
Cre02.g141400.t1.2	71	15	2394.64	0.388219	1.26871	Ndep	Phosphoenolpyruvate carboxykinase	1.95313e+06	7941.46	2.18532e+06	2.09718e+06	1.30006e+06	1.97493e+06	1.76717e+06	2.87914e+06
Cre02.g141500.t1.2	3	1	94.63	0.953268	1.07089	TAP	None	141689	542368	329314	270358	298217	290853	215588	394094
Cre02.g141550.t1.2	21	1	251.99	0.0889256	6.30947	TAP	ATP-dependent protease La (LON) domain protein	269318	2.04419e+06	194900	145910	103624	117535	102987	96542.6
Cre02.g142126.t1.1	21	1	79.55	0.351882	1.32737	Ndep	Flagellar Associated Protein 115	2.01087e+06	85207.7	1.75404e+06	1.88698e+06	2.07074e+06	1.9867e+06	1.67479e+06	1.88301e+06
Cre02.g142146.t1.1	46	10	617.6	0.204362	2.51909	TAP	predicted protein	296061	1.69259e+06	325481	316624	257845	256112	268050	262323
Cre02.g142206.t1.1	35	9	791.64	0.197218	1.76832	Ndep	None	1.15262e+06	93153.4	1.65799e+06	1.59812e+06	1.99099e+06	2.01621e+06	1.95725e+06	1.99632e+06
Cre02.g142266.t1.1	42	5	178.3	0.154682	24.6884	TAP	cytochrome P450, family 97, subfamily A, polypeptide 3	99827.2	6.15085e+06	151829	121804	64204.5	66227.4	58932.5	74902.2
Cre02.g142351.t1.1	53	4	516.1	0.0205111	1.2251	TAP	molybdenum cofactor sulfurase (LOS5) (ABA3)	182111	181820	176515	164957	170321	142433	135842	127198
Cre02.g142352.t1.1	62	11	399.51	0.451019	1.31962	TAP	Class II aaRS and biotin synthetases superfamily protein	267913	578041	219547	216247	266192	233479	249253	222378
Cre02.g142650.t1.1	17	2	136.2	0.906828	1.00688	Ndep	None	260872	233658	221324	218196	224862	224347	227075	264193
Cre02.g142687.t1.1	32	7	716.4	0.342548	1.56754	TAP	Flagellar Associated Protein 332	5.14281e+06	1.37238e+07	3.80712e+06	4.22807e+06	4.45777e+06	4.17031e+06	4.20208e+06	4.33171e+06
Cre02.g142750.t1.2	60	6	125.68	0.273333	1.17536	Ndep	None	413122	313591	445289	469297	416077	402264	498997	611780
Cre02.g142800.t1.2	16	7	254.95	0.387007	1.23228	Ndep	thioredoxin-related protein	1.1982e+06	184861	1.13968e+06	1.1305e+06	1.13035e+06	1.00235e+06	1.15317e+06	1.21595e+06
Cre02.g143000.t1.2	38	3	288.71	0.0910206	1.267	Ndep	Glycerol-3-phosphate acyltransferase, chloroplast precursor	127723	139862	126624	102415	170399	189302	123252	146269
Cre02.g143050.t1.2	8	3	360.88	0.233594	1.98623	TAP	Acidic ribosomal protein P2	1.67332e+06	6.21909e+06	1.37697e+06	1.57411e+06	1.55107e+06	1.50164e+06	1.25672e+06	1.14991e+06
Cre02.g143200.t1.1	99	26	2152.78	0.325688	1.39958	TAP	Alanyl-tRNA-synthetase	1.14631e+06	3.33905e+06	1.53589e+06	1.47066e+06	1.33967e+06	1.26598e+06	1.40463e+06	1.34271e+06
Cre02.g143250.t1.2	39	8	971.82	0.556747	1.5245	TAP	Isocitrate dehydrogenase, NAD-dependent	513085	2.16091e+06	598404	541777	597140	605026	654317	645438
Cre02.g143550.t1.2	16	1	311.63	0.146458	314.651	TAP	Early light-inducible protein	1256.68	1.23707e+06	1599.66	2219.24	517.17	3107.34	323.194	0
Cre02.g143567.t1.1	7	1	116.65	0.641833	1.17674	TAP	(1 of 1) PF08560 - Protein of unknown function (DUF1757) (DUF1757)	690047	1.30433e+06	566068	548221	733977	630412	769864	507514
Cre02.g143635.t1.2	26	1	147.25	0.0370503	1.75866	TAP	None	147631	287793	144146	127041	96155.1	87813.2	105383	112437
Cre02.g143650.t1.2	40	4	356.11	0.687567	2.12382	TAP	None	101755	663325	53628.1	81558.7	124669	136742	75168	87311.6
Cre02.g144850.t1.2	14	3	131.36	0.586938	2.02361	TAP	Conserved in the Green Lineage and Diatoms	189924	202590	13154.8	96953.1	104911	56636.3	29829.9	57001.7
Cre02.g145050.t1.2	23	4	92.26	0.599019	5.38593	TAP	4-diphosphocytidyl-2-C-methyl-D-erythritol kinase, chloroplast precursor	31908.4	1.0163e+06	34879.3	36114	82832.4	41386.9	41258.9	42322.8
Cre02.g145100.t1.1	64	4	167.97	0.51859	2.7398	TAP	Flagellar Associated Protein 39	104731	814338	64294.1	80242.9	96745.1	99055.9	93644.1	98760.5
Cre02.g145800.t1.2	33	5	907.52	0.572088	1.50247	TAP	NAD-dependent malate dehydrogenase	719997	1.91599e+06	465216	405843	609409	739989	531853	452926
Cre02.g146050.t1.2	24	5	65.87	0.79837	1.11755	TAP	Acetyl-CoA acyltransferase	150076	747318	220366	181314	211022	338791	314110	298506
Cre02.g146250.t1.2	38	3	324.55	0.490141	2.23602	TAP	Cysteine desulfurase	64409.4	443647	59949.1	60580.9	68566.6	77030.2	70021.6	65500.5
Cre02.g146700.t1.2	6	1	39.86	0.47885	1.20831	TAP	Cox19-like CHCH family protein	100830	48.1065	61928.8	96111.3	53070.6	52542.4	51054	57614.4
Cre02.g147302.t1.1	26	10	543.48	0.431235	1.05558	TAP	aspartate aminotransferase	910086	727279	778726	759227	808245	679137	786349	734398
Cre02.g147650.t1.2	18	4	90.29	0.44086	2.73498	TAP	Mannose-6-phosphate isomerase, type I	93388.8	691594	75320.8	64328.9	76424.2	85282.4	73759.9	102610
Cre02.g147700.t1.2	28	2	73.79	0.641245	1.45876	Ndep	(1 of 1) PTHR11271//PTHR11271:SF33 - CHLOROHYDROLASE FAMILY PROTEINS // SUBFAMILY NOT NAMED	115630	55081.1	94109.4	73605.9	38464.7	247375	87243.3	120601
Cre02.g147900.t1.1	59	8	859.51	0.17836	10.7997	TAP	Pyruvate kinase	369806	1.53114e+06	37583.9	43371	50543.8	67410.7	41724.1	23835.4
Cre03.g143787.t1.1	38	2	80.77	0.129787	1.71174	Ndep	None	41958	72423.1	115276	130014	131837	141374	95943.6	246510
Cre03.g143887.t1.1	62	9	1040	0.212234	1.2739	TAP	Arginyl-tRNA Synthetase	677257	1.14263e+06	699572	817607	502680	543345	888557	684979
Cre03.g143967.t1.1	15	2	93.74	0.296978	2.31499	TAP	None	36760.9	238002	66215.6	30312.6	21909.5	21461.5	35480.2	81534.6
Cre03.g144164.t1.1	10	2	62.42	0.303097	3.97515	TAP	Intramembrane metalloprotease	76391.6	1.15482e+06	134361	97152.9	98399.5	82083.3	116315	71169.3
Cre03.g144564.t1.1	35	2	75.38	0.452997	1.19009	TAP	Matrix metalloproteinase	31109	99479.9	305568	239645	15344.8	6258.91	196180	350075
Cre03.g144627.t1.1	48	8	828.39	0.336782	1.17427	Ndep	Cystathionine gamma-synthase	1.13007e+06	490417	849494	955736	1.13047e+06	1.09539e+06	907938	888918
Cre03.g144647.t1.1	21	1	191.19	0.0617081	765.974	TAP	None	400.981	1.75297e+06	2842.88	2137.28	76.5156	0	0	2219.06
Cre03.g144667.t1.1	16	2	134.69	0.0613194	4.46946	TAP	Additional subunit of chloroplast ClpP complex	98863.1	515419	68289.9	75446.6	45548.6	42067.6	52034.1	29949.4
Cre03.g144687.t1.1	34	1	91.52	0.875907	1.14628	TAP	RING/U-box superfamily protein	75849.9	10634.6	63599.4	64100.3	56846.6	48954.6	46137.6	34912.6
Cre03.g144707.t1.1	30	3	249.11	0.909999	1.01936	TAP	phosphoglucomutase, putative / glucose phosphomutase, putative	44112.3	48793.5	14689.9	21097.7	37987.9	41237.4	30517.5	16506.9
Cre03.g144767.t1.1	18	1	97.44	0.355918	Inf	TAP	(1 of 2) PF01902 - Diphthamide synthase (Diphthami_syn_2)	0	1.50583e+06	0	0	0	0	0	0
Cre03.g144807.t1.1	69	13	2359.48	0.866989	1.32931	TAP	Malate synthase	593231	4.03367e+06	1.61708e+06	1.50085e+06	1.38631e+06	1.29308e+06	1.43318e+06	1.71362e+06
Cre03.g144847.t1.1	164	15	942.3	0.569863	1.05144	Ndep	Pyruvate kinase	1.01764e+06	141352	1.06988e+06	1.01793e+06	896742	777235	959600	780224
Cre03.g144967.t1.1	73	11	1003.94	0.343033	2.64445	TAP	P-loop containing nucleoside triphosphate hydrolases superfamily protein	239483	1.94641e+06	237053	254195	147657	105687	347295	411726
Cre03.g145127.t1.1	254	13	1031.1	0.445833	1.16966	Ndep	Outer Arm Dynein Heavy Chain alpha	759497	229604	675141	760765	701440	546928	823115	764948
Cre03.g145227.t1.1	22	1	45.17	0.338222	3.3562	TAP	hydroxyproline-rich glycoprotein family protein	25037.8	100.498	14261.8	7912.07	479.551	0	2692.11	10925.3
Cre03.g145267.t1.1	46	4	376.62	0.00310177	16.7454	Ndep	(1 of 1) 3.5.4.3 - Guanine deaminase / Guanine aminase	15695.2	839.238	10150.9	8980.97	119129	209777	124453	143889
Cre03.g145507.t1.1	21	4	610.12	0.192776	1.59418	TAP	None	126546	297143	99064.9	128635	125335	105765	103958	73545.4
Cre03.g145547.t1.1	38	6	206.2	0.937013	1.17408	TAP	NADH-cytochrome b5 reductase	1.13834e+06	234979	458436	358567	399754	709314	299510	456994
Cre03.g145647.t1.1	61	3	364.63	0.556032	2.28045	TAP	None	269396	750995	50758.9	115066	132398	130999	151472	105297
Cre03.g145727.t1.1	44	8	482.17	0.877471	1.07789	TAP	Tyrosyl-tRNA synthetase, class Ib, bacterial/mitochondrial	843341	173241	700066	657851	496732	415669	624022	666494
Cre03.g145747.t1.1	38	5	635.37	0.231395	2.22652	TAP	Chorismate synthase	123125	819658	219623	238802	189786	191066	88813.2	159663
Cre03.g145867.t1.1	53	4	187.03	0.838658	1.028	Ndep	None	482207	538620	626527	505604	491451	613636	457360	650796
Cre03.g145947.t1.1	12	1	65.89	0.366813	1.11167	Ndep	None	279286	0	69537.2	78803.4	144574	124818	153731	52256
Cre03.g145967.t1.1	31	11	509.56	0.140479	1.694	TAP	Nucleic acid-binding, OB-fold-like protein	1.03288e+06	2.43337e+06	871594	852354	818865	715438	757383	772175
Cre03.g146167.t1.1	30	8	550.32	0.425321	1.22357	Ndep	Predicted protein	2.00388e+06	127827	2.14472e+06	1.8989e+06	1.47319e+06	1.54297e+06	1.96075e+06	2.579e+06
Cre03.g146187.t1.1	37	6	748.2	0.22754	1.73408	Ndep	oxidoreductases, acting on the aldehyde or oxo group of donors, NAD or NADP as acceptor;copper ion binding	1.06123e+06	57124.4	1.36458e+06	1.28649e+06	1.37926e+06	1.57574e+06	1.53186e+06	2.04962e+06
Cre03.g146247.t1.1	21	4	274.4	0.313377	1.18252	TAP	NADH:ubiquinone oxidoreductase 18 kDa subunit	274484	466489	295814	311320	285126	280119	337814	236974
Cre03.g146447.t1.1	12	1	156.94	0.944067	19.6687	TAP	Galactose oxidase/kelch repeat superfamily protein	0	1.00349e+06	66598.5	53613.3	1587.57	6228.82	36193.5	13121.7
Cre03.g146487.t1.1	45	4	216.06	0.746977	1.06503	TAP	Exportin 1 related protein	175502	164204	102702	127864	141131	114723	134575	145026
Cre03.g146527.t1.1	48	7	691.63	0.288725	1.32716	Ndep	Glutamic-gamma-semialdehyde dehydrogenase	1.20949e+06	323298	1.4873e+06	1.25045e+06	1.2323e+06	1.39563e+06	1.30706e+06	1.7327e+06
Cre03.g149100.t1.2	48	5	1478.98	0.246113	1.20104	TAP	Citrate synthase, glyoxysomal/microbody form	1.17445e+06	1.71536e+06	1.42896e+06	1.18846e+06	1.00263e+06	962762	1.00465e+06	1.61534e+06
Cre03.g149250.t1.2	45	4	427.99	0.522785	1.56393	TAP	Isocitrate lyase	114054	425610	86985.9	132164	114305	134067	125251	111573
Cre03.g149650.t1.1	31	4	312.96	0.812042	1.09183	TAP	related to carotenoid 9,10-9',10' cleavage dioxygenase	381299	709725	329269	353903	420160	374395	504053	326373
Cre03.g149800.t1.1	160	9	427.09	0.647395	1.63499	TAP	Microtubule associated protein	1.30306e+06	7.21631e+06	1.50269e+06	1.37535e+06	2.09745e+06	2.02648e+06	1.26658e+06	1.58044e+06
Cre03.g150300.t1.2	19	4	415.37	0.2468	2.87963	TAP	Calmodulin-like protein	65340.9	580968	115047	81778.1	54741	59401.4	95739.9	82910.5
Cre03.g150700.t1.1	35	3	88.65	0.317627	5.05123	TAP	stress-inducible protein, putative	346386	4.27618e+06	231544	243937	217671	237651	284792	269154
Cre03.g151200.t1.2	10	1	53.98	0.231153	1.35086	TAP	Conserved in the Green Lineage and Diatoms	660831	1.48182e+06	731455	783113	670432	632802	660059	744037
Cre03.g151650.t1.1	22	4	70.7	0.463028	1.01477	TAP	S-adenosyl-L-methionine-dependent methyltransferase	264905	1139.28	137876	182191	146961	167752	128669	134198
Cre03.g151700.t1.2	31	1	77.88	0.980957	1.13707	TAP	Conserved in the Green Lineage	178092	4414.68	169370	155519	22197.1	26693.3	176291	221052
Cre03.g152150.t1.2	35	5	850.85	0.258023	3.04282	TAP	None	509060	2.96977e+06	309686	386252	306007	327780	414778	323441
Cre03.g152800.t1.2	15	1	31.72	0.355036	1.31871	Ndep	alpha/beta hydrolase	219433	409.921	128332	154760	176716	166228	183960	136321
Cre03.g153450.t1.2	6	1	149.3	0.0541211	2.28608	TAP	None	1.03285e+06	2.41709e+06	786550	845872	525452	322912	558202	816616
Cre03.g154550.t1.1	30	6	485.86	0.426243	1.18454	Ndep	Pyrroline-5-carboxylate reductase	330195	33016.3	420630	428734	391092	356169	317217	371871
Cre03.g154950.t1.2	23	4	169.64	0.481602	1.31562	TAP	Glutathione S-transferase	242983	523988	182071	201903	215472	198165	283859	177337
Cre03.g155001.t1.1	36	4	126.15	0.136329	2.77145	Ndep	isoamylase, starch debranching enzyme	117667	45899.3	110647	101029	134676	649880	134878	120530
Cre03.g155051.t1.1	25	2	67.84	0.248385	1.33684	Ndep	Sphinganine-1-phosphate aldolase/lyase	1.22288e+06	382839	1.37067e+06	1.45365e+06	1.48618e+06	1.64717e+06	1.38168e+06	1.40724e+06
Cre03.g155750.t1.1	23	7	175.1	0.841552	1.20778	TAP	Pherophorin-chlamydomonas homolog 65	388738	1.61107e+06	678790	766474	775332	606559	747709	722807
Cre03.g155850.t1.1	22	1	70.7	0.118082	1.37092	TAP	None	150632	275905	166909	153089	144512	127702	115260	157078
Cre03.g156050.t1.2	53	8	450.08	0.0477758	1.35649	TAP	ribosome recycling factor, chloroplast precursor	427305	707909	524686	598790	468992	430452	386494	379158
Cre03.g156150.t1.1	84	6	152.36	0.721785	1.10926	TAP	DEAD/DEAH box helicase	953228	395826	839992	694118	547525	464328	602922	984412
Cre03.g156250.t1.2	22	3	450.06	0.424664	1.25093	Ndep	Flagellar Associated Protein 186	148146	346359	252605	257893	284474	501762	236843	234109
Cre03.g156300.t1.2	28	3	62.22	0.379827	1.25928	Ndep	Flagellar Associated coiled-coil protein 405	859520	49375.2	557280	603938	644313	701791	738816	521925
Cre03.g156600.t1.2	26	3	386.37	0.0160942	1.707	TAP	proton gradient regulation 7	459422	827556	475102	478593	347548	322120	364592	278377
Cre03.g156750.t1.2	70	7	773.69	0.831711	1.00492	TAP	T-complex protein 1, epsilon subunit	193733	470595	306457	409088	376952	315934	368806	311430
Cre03.g156900.t1.2	23	1	1147.33	0.347226	67.5861	TAP	Light-harvesting Chlorophyll a/b binding protein of LHCII	227617	5.13752e+07	161776	199935	193494	153067	260737	161566
Cre03.g156950.t1.1	8	3	233.69	0.823469	1.01605	TAP	Ubiquinol:cytochrome c oxidoreductase 9 kDa subunit	215346	513607	251397	236057	277190	318176	277368	324461
Cre03.g157700.t1.2	17	4	256.55	0.00630341	2.61358	TAP	Mitochondrial cytochrome c oxidase 11 kD subunit	108923	274052	140865	127554	50504.8	57032.3	72654.1	69043.2
Cre03.g158000.t1.2	71	18	2607.93	0.462081	1.08671	Ndep	Glutamate-1-semialdehyde aminotransferase	4.35367e+06	100006	3.35552e+06	3.43631e+06	3.16346e+06	2.71131e+06	3.03248e+06	3.31333e+06
Cre03.g158750.t1.1	47	4	539.84	0.406474	1.04668	TAP	DEAD/DEAH box helicase	482427	535890	489637	447033	497711	455764	427187	487128
Cre03.g158800.t1.1	18	1	352.11	0.224067	11.1899	TAP	S-formylglutathione hydrolase	38100.4	1.15967e+06	31421.3	36731.4	41196	43380.8	22765.6	5788.62
Cre03.g158900.t1.2	52	8	1657.85	0.41748	1.14638	TAP	dihydrolipoamide acetyltransferase, possibly plastidic	6.61739e+06	8.93177e+06	4.91864e+06	5.84107e+06	6.41735e+06	5.39926e+06	5.63322e+06	5.49963e+06
Cre03.g159150.t1.1	28	2	74.76	0.333263	1.42545	Ndep	Protein kinase superfamily protein	65815.1	806.22	87184.2	90684.9	92019.9	64492.1	92806.7	99190.2
Cre03.g160200.t1.2	15	1	98.24	0.520014	1.04133	TAP	Prolyl 4-hydroxylase 12	553480	933.527	879391	717275	303813	375990	257729	1.12818e+06
Cre03.g160500.t1.2	66	14	1308.53	0.754989	1.01979	Ndep	Lysyl-tRNA synthetase	744836	347694	709651	714374	634455	607217	605672	719004
Cre03.g161400.t1.2	54	6	403.47	0.615505	2.7747	TAP	Tryptophan synthase beta subunit	76199.8	1.59922e+06	188929	200856	200297	165388	171450	207162
Cre03.g161800.t1.2	271	11	631.7	0.368126	1.36061	Ndep	ATPases;nucleotide binding;ATP binding;nucleoside-triphosphatases;transcription factor binding	363909	135846	1.35217e+06	1.42441e+06	710083	617499	1.39221e+06	1.73801e+06
Cre03.g161900.t1.1	13	3	39.82	0.777425	1.17782	Ndep	None	41827.8	46961.9	159201	122757	57028.2	42455.9	171147	166041
Cre03.g162150.t1.1	79	6	198.55	0.462874	1.57502	TAP	None	426657	1.40805e+06	427475	305367	387647	488926	343716	409885
Cre03.g162800.t1.2	3	1	25.58	0.285431	197.325	TAP	Low-CO2-inducible membrane protein	904.605	333561	113.969	743.598	761.715	401.801	516.372	19.4631
Cre03.g163700.t1.2	32	1	146.86	0.355849	2.37125	Ndep	None	2339.34	30913.3	1060.61	1145.79	25992.5	52855.5	1681.82	3552.42
Cre03.g164000.t1.2	31	4	665.65	0.383442	34.0794	TAP	Anaerobiosis-Related protein 1	34889.2	4.29668e+06	37709.2	20214.2	29911	38161.6	25559.1	35169.9
Cre03.g164050.t1.1	105	4	312.12	0.370282	2.18523	TAP	Kinesin motor protein	209285	561795	79620.5	77401.9	105916	166395	84656	67748.6
Cre03.g164350.t1.1	10	2	65.68	0.907499	1.02914	Ndep	carboxylesterases	151426	183782	99948.7	126023	253037	132645	99100.7	92751.1
Cre03.g164600.t1.2	54	5	512.13	0.849091	1.03889	Ndep	P-type ATPase/cation transporter, plasma membrane	239137	191719	250069	250523	196018	205816	247177	318664
Cre03.g164700.t1.2	29	2	203.96	0.235473	1.27931	Ndep	None	147694	367926	292547	280542	278724	358375	323259	432434
Cre03.g164900.t1.1	42	3	138.16	0.0670768	3.75463	TAP	Protein kinase superfamily protein	429148	181437	96438.2	77568	11343.4	63572.2	49877.1	84173.4
Cre03.g164950.t1.1	40	5	152.71	0.393611	1.24658	Ndep	Serine/arginine-rich pre-mRNA splicing factor	119823	11415.2	131760	120273	106185	103038	136229	132326
Cre03.g165000.t1.2	49	2	213.26	0.786265	1.01769	Ndep	Translation elongation factor EFG/EF2, LepA-related	822612	552313	393419	625668	710958	587359	603497	534557
Cre03.g165050.t1.2	55	2	246.32	0.600702	1.42884	TAP	Plasma membrane P-type calcium ATPase	1.05431e+06	192986	2.21191e+06	567753	314586	1.60452e+06	120907	778324
Cre03.g165350.t1.1	12	1	57.52	0.369427	1.24074	Ndep	(1 of 3) 1.1.1.30 - 3-hydroxybutyrate dehydrogenase / D-beta-hydroxybutyrate dehydrogenase	474664	0	578820	752388	562766	319483	625630	732746
Cre03.g165700.t1.1	34	2	420.33	0.511651	3.06259	TAP	Pyruvate decarboxylase	152624	2.12665e+06	173247	222577	165937	242645	243892	221002
Cre03.g166050.t1.2	22	9	723.82	0.454024	2.35991	TAP	Selenium binding protein	350494	2.33699e+06	264736	330965	382391	335403	417773	255669
Cre03.g167051.t1.2	19	6	185.1	0.407384	1.19404	Ndep	pyridoxine biosynthesis 2	235520	2908.21	210688	218228	169816	171460	227114	228449
Cre03.g167250.t1.2	28	6	112.06	0.394605	1.23343	Ndep	(1 of 1) PF05673 - Protein of unknown function (DUF815) (DUF815)	299064	36284.2	265938	254965	266945	229304	305814	254064
Cre03.g167924.t1.1	7	2	86.03	0.968759	1.13493	TAP	Protein-tyrosine phosphatase-like, PTPLA	941765	86790	630991	740321	242128	204010	779256	889165
Cre03.g168200.t1.2	47	3	85.76	0.22399	1.07124	TAP	C1b-135 component of C1b projection on central pair	404047	342860	366915	339888	335687	318301	367720	335324
Cre03.g168450.t1.2	74	11	858.14	0.36721	2.17648	TAP	T-complex protein 1, theta subunit	1.18447e+06	6.93434e+06	1.15274e+06	1.25207e+06	1.26464e+06	1.22778e+06	1.2143e+06	1.12843e+06
Cre03.g168700.t1.2	21	4	581.33	0.493902	1.07734	Ndep	Phosphoglycolate phosphatase/4-nitrophenylphosphatase	399640	220506	292272	359629	368862	318491	343441	339630
Cre03.g169150.t1.2	44	2	228.76	0.915931	1.24707	TAP	RNA-binding (RRM/RBD/RNP motifs) family protein	31027.6	202008	61624.9	47183.9	71088.8	72872.8	59494	70663.2
Cre03.g169400.t1.2	40	12	1221.32	0.329591	1.95621	TAP	UDP-glucuronic acid decarboxylase for UDP-Xylose synthesis	2.13518e+06	8.32461e+06	1.62235e+06	1.72405e+06	1.82268e+06	1.85287e+06	1.74783e+06	1.63425e+06
Cre03.g169650.t1.1	33	1	125.82	0.337773	1.50831	Ndep	None	69398.1	0	96574.2	90938.4	88955.6	89048.2	92600.1	116897
Cre03.g169850.t1.2	78	4	217.74	0.033966	56.1353	TAP	Cysteinyl-tRNA synthetase	19719.4	969583	23008.1	28423.3	6380.11	1472.9	1531.8	9154.92
Cre03.g169900.t1.2	27	2	293.82	0.407341	1.21065	Ndep	None	362514	43536.3	285812	262999	288918	325877	295289	245914
Cre03.g170450.t1.2	13	1	200.82	0.16238	29.146	TAP	None	11338.7	343579	3069.65	7187.95	1673.15	2002.96	8853.06	0
Cre03.g170950.t1.2	32	2	56.65	0.276391	1.41317	TAP	(1 of 100) PTHR12393:SF6 - SPHINGOMYELIN PHOSPHODIESTERASE 2	173143	405552	237354	257841	64714.3	67478.1	277397	350325
Cre03.g171050.t1.1	38	3	188.57	0.353914	1.30993	Ndep	Glycosyl hydrolase	130143	34103.5	119638	119322	104067	92618.9	162868	168617
Cre03.g171100.t1.1	30	2	160.34	0.415544	1.06107	Ndep	Chloroplast J-like domain 1	227170	195069	211099	200391	205599	201629	220452	256968
Cre03.g171350.t1.2	27	10	577.2	0.573992	1.04959	Ndep	SEC61-alpha subunit of ER-translocon	543220	585647	697622	742242	628473	616077	684528	767037
Cre03.g171950.t1.1	100	15	1331.05	0.205385	5.35026	TAP	Phosphoenolpyruvate carboxylase	1.704e+06	1.44995e+07	1.09192e+06	748889	511828	587485	1.17544e+06	1.09785e+06
Cre03.g172000.t1.2	44	8	912.61	0.996449	1.81496	TAP	3-oxoacy-[acyl-carrier-protein] reductase	139115	3.91242e+06	935387	784948	804304	840975	692510	842368
Cre03.g172300.t1.2	48	13	1073.59	0.236133	5.53739	TAP	Mitochondrial phosphate carrier protein	521862	6.18451e+06	242103	541073	494100	289128	497260	72053.4
Cre03.g172500.t1.1	22	4	85.85	0.394251	1.27439	Ndep	Plastid terminal oxidase	13544.9	772732	986536	665267	568823	704502	642106	1.19162e+06
Cre03.g172550.t1.2	17	2	96.87	0.953031	1.02701	TAP	Protein-/Histone-arginine N-methyltransferase	71927.2	127978	102786	98904.7	95195.2	90385.4	103209	102245
Cre03.g172850.t1.2	48	4	373.37	0.647433	1.03391	Ndep	O-acetylserine (Thiol)-lyase/cysteine synthase	313176	76985.4	263627	315876	268321	216283	250943	266997
Cre03.g172950.t1.2	49	9	760.06	0.637227	1.04189	Ndep	TruB family RNA pseudouridine synthase	1.1635e+06	826663	1.10545e+06	1.12487e+06	1.13118e+06	1.11087e+06	952576	1.20263e+06
Cre03.g173350.t1.2	24	6	511.72	0.296898	1.42368	TAP	predicted protein	372025	1.13753e+06	535328	584292	488459	415734	464246	478311
Cre03.g173600.t1.2	36	2	146.98	0.51119	4.18979	TAP	Ubiquitin-like superfamily protein	13658.8	355274	24134	23871.9	26242.6	26651.2	16793.2	29825.8
Cre03.g174750.t1.2	17	4	140.74	0.422294	1.77231	TAP	Peptidyl-prolyl cis-trans isomerase, cyclophilin-type	120588	565667	114619	151816	129144	153899	136947	117551
Cre03.g175200.t1.2	60	16	952.58	0.176375	1.28346	Ndep	75 kDa translocon at the outer envelope membrane of chloroplasts	380010	202847	466993	457779	478199	486477	468798	501501
Cre03.g175250.t1.2	38	2	132.57	0.981233	2.07535	TAP	Squalene synthase	32689.3	449336	35957.2	33670.5	74260.9	73875.1	56120.8	61555.5
Cre03.g175400.t1.2	66	1	1592.99	0.247124	1.31446	Ndep	Phosphoglucose isomerase	27527.3	93157.8	87233.8	76317.5	91475.5	83004.1	102251	96887.3
Cre03.g175500.t1.2	3	1	24.32	0.597549	4.37327	TAP	(1 of 2) K05770 - benzodiazapine receptor (BZRP)	7987.24	851118	112901	57487.6	42810.9	36554.4	20406.4	135634
Cre03.g175750.t1.2	32	4	210.17	0.822177	1.60338	TAP	2-oxoglutarate (2OG) and Fe(II)-dependent oxygenase superfamily protein	154812	658248	71716.3	105478	165940	206721	156698	88244.3
Cre03.g175851.t1.2	63	3	136.88	0.786011	1.02227	TAP	None	65309.4	41413.2	45206.3	51944	36957.8	32185.9	72767.6	57520.2
Cre03.g176100.t1.2	31	1	343.71	0.346955	26.9524	TAP	(1 of 1) K18732 - SAP domain-containing ribonucleoprotein (SARNP, CIP29, THO1)	1687.08	244562	1739.66	1240.89	1050.55	4594.95	3505.88	95.6242
Cre03.g176250.t1.2	20	6	451.86	0.520967	1.09883	Ndep	Vacuolar ATP synthase subunit D	1.09686e+06	20741.7	1.25511e+06	1.02004e+06	541354	527458	1.08525e+06	1.57398e+06
Cre03.g176550.t1.1	29	3	121.89	0.811579	1.02084	TAP	Protein-/Histone-arginine N-methyltransferase	141665	107422	116871	125415	123692	128758	123961	104930
Cre03.g176651.t1.1	22	1	86.57	0.335065	5.22737	TAP	Histone H2A deubiquitinase	246632	3.44205e+06	145253	217822	273268	189409	190001	122427
Cre03.g176833.t1.1	32	1	185.59	0.485271	33.7266	TAP	Novel Actin Protein	131774	1253.05	0	0	0	3944.29	0	0
Cre03.g177053.t1.1	76	18	1071.86	0.344599	1.33876	Ndep	cullin-associated and neddylation dissociated	900517	41432.2	1.11083e+06	920205	1.00444e+06	935393	1.01704e+06	1.02325e+06
Cre03.g177200.t1.2	31	7	443.04	0.0543071	1.12846	TAP	RNA-binding protein C3, CELF family, subunit of CHLAMY1	593207	523713	487958	510392	488625	433079	468827	483948
Cre03.g177350.t1.1	22	5	158.38	0.545741	1.20313	TAP	Protein of unknown function (DUF3411)	235984	632970	718200	703528	228254	185229	663938	826513
Cre03.g177900.t1.2	9	1	38.68	0.218391	1.25791	Ndep	subunit of 38 kDa of the the TOB complex	1.53279e+06	727990	1.66561e+06	1.62078e+06	1.6672e+06	1.7059e+06	1.64653e+06	1.95822e+06
Cre03.g178150.t1.1	22	11	824.75	0.103038	2.0588	TAP	Calmodulin, radial spoke protein	823081	1.33781e+06	379006	444491	336797	281708	546424	284650
Cre03.g178250.t1.2	19	1	286.33	0.268504	24.5327	TAP	NADH:ubiquinone oxidoreductase 16.3 kDa subunit	16762.8	1.07106e+06	9323.4	19420.3	9679.75	14796.2	10360.5	10677
Cre03.g178350.t1.1	12	8	157.44	0.195437	1.81293	Ndep	Flagellar Associated Protein 272 similar to calmodulin	1.22714e+06	62842.9	977774	1.00513e+06	1.56029e+06	1.32827e+06	1.3982e+06	1.64674e+06
Cre03.g178400.t1.1	24	4	106.97	0.0803376	2.88245	TAP	(1 of 96) PF01753 - MYND finger (zf-MYND)	159065	676094	172282	124401	94608.2	102340	96215.7	99501.9
Cre03.g178450.t1.2	12	3	278.73	0.476684	2.22812	TAP	Chaperonin 10	296185	2.11683e+06	292646	314041	335015	369749	352800	297703
Cre03.g178600.t1.1	71	4	216.97	0.870831	1.00577	TAP	DNA topoisomerase I	270443	152808	310827	280267	258231	235175	245974	269143
Cre03.g178900.t1.1	40	6	71.74	0.5656	1.1646	Ndep	putative meiotic recombination protein	879145	23177.7	628615	859276	347242	280636	957658	1.19811e+06
Cre03.g179800.t1.2	12	3	103.45	0.624787	1.37715	Ndep	Low-CO2-inducible membrane protein	26743.5	2447.9	103671	84873.6	19645.6	18455.7	68168.8	193586
Cre03.g179860.t1.1	63	5	474.92	0.89762	1.00565	Ndep	tRNA-(m5C) methyltransferase	347382	259665	315194	341921	343884	288674	319247	319497
Cre03.g179901.t1.1	32	4	113.28	0.937503	1.06813	TAP	None	360146	848725	434668	363872	406990	444012	385853	642516
Cre03.g180151.t1.1	26	3	54.65	0.109997	1.69397	TAP	ARM repeat superfamily protein	192940	285236	124156	181290	62960.7	74261.1	214104	111269
Cre03.g180250.t1.2	18	1	242.27	0.636804	1.0433	TAP	Myo-inositol-1-phosphate synthase	552254	43953.2	454151	527987	348287	360754	344648	459152
Cre03.g180750.t1.2	88	18	4053.78	0.438276	1.15654	Ndep	Cobalamin-dependent methionine synthase	1.46902e+07	597376	1.01543e+07	1.13079e+07	1.17084e+07	8.96608e+06	1.20322e+07	9.79608e+06
Cre03.g180800.t1.1	74	7	516.83	0.823306	1.04248	TAP	Histone deacetylase	296301	265876	198203	186829	196533	274541	206006	231527
Cre03.g180850.t1.2	38	7	403.18	0.363801	1.29937	Ndep	COP-II coat subunit	548723	23716.3	481711	545326	523164	481653	491592	581903
Cre03.g181150.t1.1	9	2	242.09	0.403482	1.31015	TAP	Dynein arm light chain 8, LC8	1.3887e+06	2.76785e+06	1.06204e+06	1.19386e+06	1.40531e+06	1.21644e+06	1.11128e+06	1.16141e+06
Cre03.g181250.t1.1	17	1	157.35	0.22962	9.84334	TAP	conserved protein related to nucleoside diphosphate sugar epimerase	4456.25	6462.36	571137	189817	2229.71	1269.02	5149.99	69767
Cre03.g181300.t1.2	50	7	548.17	0.134864	2.22317	TAP	5-enolpyruvylshikimate-3-phosphate (EPSP) synthase (EC 2.5.1.19)	442381	1.39174e+06	345669	322465	276603	230276	245074	373582
Cre03.g181500.t1.2	45	7	752.44	0.914954	1.04593	TAP	4-alpha-glucanotransferase	447148	705498	379829	377785	524533	468903	367009	465923
Cre03.g181750.t1.2	15	5	29.6	0.206494	1.62834	TAP	None	2.08392e+06	2.08758e+06	1.05962e+06	1.05068e+06	262621	757614	1.13651e+06	1.70105e+06
Cre03.g182050.t1.2	50	7	746.53	0.823849	1.05148	Ndep	AMP-dependent synthetase and ligase family protein	571508	587673	592109	680302	524547	489914	804731	737575
Cre03.g182150.t1.2	18	3	549.64	0.428653	1.14524	TAP	predicted protein	692567	866787	921408	944420	463949	417626	917499	1.19173e+06
Cre03.g182350.t1.2	33	2	112.76	0.456215	1.7127	TAP	Tho complex subunit 7/Mft1p	105094	341412	61616	69532.9	83269.2	39774.2	138619	75615
Cre03.g182450.t1.2	56	9	986	0.364644	1.26233	Ndep	Amino acid dehydrogenase family protein	782127	97036.2	644942	678010	697807	645161	725431	711398
Cre03.g182500.t1.2	51	3	334.15	0.231438	1.79352	Ndep	Subunit of the Signal Recognition Particle	140893	5235.39	101244	170308	241715	209663	179906	117834
Cre03.g182551.t1.2	12	4	641.79	0.401185	1.80643	TAP	plastocyanin, chloroplast precursor	2.21767e+07	8.70609e+07	1.63797e+07	2.09406e+07	1.99576e+07	2.0278e+07	1.96972e+07	2.11983e+07
Cre03.g182600.t1.1	24	1	69.97	0.274724	1.49268	Ndep	Conserved in the Plant Lineage	72148.9	6604.08	64537.3	95563.7	69023.1	90771.4	84574.9	112163
Cre03.g182950.t1.2	56	4	339.88	0.422548	19.9598	TAP	RNA helicase family protein	43010	5.04015e+06	55610.7	73271.9	68559.5	68407.6	66009.8	58150.1
Cre03.g183100.t1.2	9	1	221.76	0.525974	1.02856	TAP	translocase of inner mitochondrial membrane 22 homolog	270033	2868.65	162560	160472	129100	220626	93331.2	136330
Cre03.g183300.t2.1	16	1	37.24	0.398802	1.20973	Ndep	Carbohydrate-binding-like fold	42062.3	13904.2	182389	108078	96375.3	106212	63726	152780
Cre03.g183350.t1.1	90	5	189.86	0.610103	1.35452	TAP	SNF2-related DNA/RNA helicase	227131	967647	418163	352581	331119	351090	298934	469941
Cre03.g183400.t1.1	40	4	378.83	0.123643	5.73619	TAP	(1 of 1) PTHR36770:SF1 - CALCIUM HOMEOSTASIS REGULATOR-RELATED	133095	871502	62332.7	61268.2	8298.89	16495.8	110118	61768.6
Cre03.g183850.t1.2	26	1	198.49	0.282055	2.64945	TAP	Apoferredoxin, chloroplast precursor	8576.27	14589.6	80230.1	61359	4607.81	10123.8	20108.7	27344.4
Cre03.g184550.t1.2	14	2	157.03	0.636233	1.51178	TAP	Conserved in the Plant Lineage and Diatoms	40715.9	277510	103643	98537.1	64645.2	88457.1	83594	107538
Cre03.g184700.t1.2	13	1	103.3	0.38175	1.22324	Ndep	metacaspase 5	1859.87	260808	154780	176362	187401	192624	183710	162634
Cre03.g185050.t1.1	90	2	220.38	0.544915	1.08403	Ndep	Flagellar Associated Protein 53	158362	49075.9	241293	175538	153667	159976	179689	183394
Cre03.g185200.t1.2	24	2	98.53	0.89182	1.41382	TAP	protein ser/thr phosphatase	13768.2	212924	55359	57113.2	66389.2	60743.9	52150.1	60608.6
Cre03.g185500.t1.1	114	4	426.81	0.755014	1.03526	Ndep	Diphosphoinositol Pentakisphosphate Kinase	355428	170425	444892	336255	295229	281392	331579	444887
Cre03.g185550.t1.2	58	10	1705.05	0.305139	2.21704	TAP	Sedoheptulose-1,7-bisphosphatase	627496	3.36076e+06	602429	626444	573779	499895	580002	699514
Cre03.g185600.t1.1	19	4	139.73	0.818935	1.20905	TAP	Dihydrolipoamide succinyltransferase	407382	872702	256968	270708	377860	305196	349057	463074
Cre03.g187450.t1.2	36	4	670.45	0.308383	1.15833	TAP	Ribose-5-phosphate isomerase	1.39779e+06	1.29413e+06	1.01859e+06	889336	960397	832159	1.07684e+06	1.10171e+06
Cre03.g188001.t1.1	20	4	44.1	0.283574	22.5473	TAP	None	174392	1.1532e+07	149950	143543	174862	179094	85027.2	93228.2
Cre03.g188250.t1.2	67	12	1838.02	0.447987	1.21082	TAP	ADP-glucose pyrophosphorylase small subunit	1.6482e+06	3.29768e+06	1.76275e+06	1.56697e+06	1.76343e+06	1.63436e+06	1.6327e+06	1.80419e+06
Cre03.g188500.t1.2	34	3	109.35	0.121449	1.74669	Ndep	Subunit of the ESCRT-III complex	49475.8	7800.09	32185.1	32906.7	54159.7	64067.8	45745.4	49765.4
Cre03.g188800.t1.1	40	4	170.11	0.106193	2.40546	TAP	Nicotinate phosphoribosyltransferase	208487	715490	154135	195282	164171	97289.8	143559	124355
Cre03.g189250.t1.2	23	4	607.78	0.438324	1.19989	TAP	Small Rab-related GTPase	247793	472584	231630	258986	270556	251800	243203	243691
Cre03.g189300.t1.1	20	6	290.3	0.733968	1.12367	TAP	Plastid lipid associated protein	1.76517e+06	130764	1.46667e+06	1.50778e+06	972783	776582	1.29695e+06	1.28804e+06
Cre03.g189350.t1.2	8	1	67.77	0.329254	1.62382	Ndep	None	213419	0	162527	185626	237978	230484	250213	193216
Cre03.g189400.t1.2	40	10	840.44	0.348051	1.98988	TAP	Seryl-tRNA(Sec) synthetase	679428	3.31584e+06	684861	664511	665657	638294	705748	676209
Cre03.g189500.t1.2	12	1	257.02	0.207964	1.03686	TAP	nudix hydrolase 1	27973.9	39268.6	24671.5	20375.7	52.4853	33.4509	39300.2	68912.1
Cre03.g189800.t1.2	44	9	1234.31	0.403914	2.10508	TAP	Peptidyl-prolyl cis-trans isomerase, cyclophilin-type	725173	4.67567e+06	994239	749558	824198	785605	807519	976680
Cre03.g189950.t1.2	53	8	563.45	0.383473	1.32128	TAP	HSP70-HSP90 organizing protein	467342	868987	323428	387848	399960	412524	407902	329323
Cre03.g190100.t1.1	81	20	1785.3	0.0138533	1.19819	TAP	Eukaryotic translation initiation factor 3, subunit B	897451	817214	753816	785796	698670	606427	702756	708131
Cre03.g190150.t1.1	34	4	158.46	0.296386	5.53662	TAP	Conserved in the Green Lineage	8139.85	298609	31961.5	27958.2	13560	15701.2	12988.4	23976.4
Cre03.g190311.t1.1	10	1	37.21	0.395478	9.50829	TAP	None	39834.2	1.05997e+06	15836	33280.1	22110.3	45553.4	31515.9	21653.8
Cre03.g190400.t1.1	19	1	101.11	0.944792	1.07139	Ndep	None	26418.1	84113.2	196910	269621	50902.4	41494.7	246320	279540
Cre03.g190500.t1.2	42	7	906.87	0.19833	1.41842	Ndep	Glucosidase IIa	381093	103460	325509	361262	399684	495942	401866	363938
Cre03.g190950.t1.2	46	14	2425.01	0.371674	1.16391	TAP	Alpha tubulin 1	1.21618e+07	1.49486e+07	8.3532e+06	9.61296e+06	9.99082e+06	8.88249e+06	1.04797e+07	9.37554e+06
Cre03.g191050.t1.2	23	4	724.16	0.383039	1.32184	TAP	Ran-like small GTPase	1.942e+06	4.27043e+06	1.67135e+06	1.8862e+06	1.92624e+06	1.85083e+06	1.81201e+06	1.8021e+06
Cre03.g192350.t1.1	19	4	96.73	0.170349	1.36225	TAP	(1 of 9) PF01344 - Kelch motif (Kelch_1)	520325	945159	472340	483693	500773	423353	395556	457899
Cre03.g192850.t1.2	65	6	291.47	0.077588	3.78918	TAP	Domain of unknown function (DUF1726) ;Putative ATPase (DUF699)	163830	1.00214e+06	234298	179558	68256.5	25030.5	76507.7	247136
Cre03.g193700.t1.1	25	4	135.07	0.82099	1.0331	Ndep	alpha/beta-Hydrolases superfamily protein	124850	260680	191122	213726	170985	161425	215403	268724
Cre03.g193750.t1.1	73	16	2029.55	0.504312	1.14319	TAP	Glycine cleavage system, T protein	1.30821e+06	2.12641e+06	1.16305e+06	1.18195e+06	1.30199e+06	1.28473e+06	1.24669e+06	1.22227e+06
Cre03.g193800.t1.1	51	7	1163.84	0.61661	1.12395	TAP	Aspartyl-tRNA synthetase	38769.9	765466	186737	169217	270108	300954	137717	323468
Cre03.g193850.t1.2	34	3	381.42	0.734337	1.19624	TAP	Succinyl-CoA ligase alpha chain	351217	878899	359355	317779	380878	377550	399253	436690
Cre03.g193950.t1.2	23	3	205.8	0.724964	1.2902	TAP	Ferredoxin Thioredoxin Reductase, catalytic chain	85797.7	379403	159296	137087	180004	169790	104437	136051
Cre03.g194200.t1.2	56	11	906.71	0.165151	1.72462	TAP	Pyruvate dehydrogenase E1 beta subunit	5.54804e+06	8.82639e+06	4.42911e+06	3.9789e+06	1.11624e+06	1.00761e+06	5.23425e+06	5.85201e+06
Cre03.g194250.t1.2	11	2	99.58	0.216262	1.31138	TAP	ubiquitin C-terminal hydrolase 3	214197	372392	191607	190517	176335	217659	177072	167630
Cre03.g194350.t1.2	94	9	1339.83	0.941752	1.19298	TAP	proton pump interactor 1	757628	2.04387e+06	555016	485158	608072	1.1013e+06	648340	862533
Cre03.g194400.t1.2	27	5	703.78	0.716761	1.01284	TAP	Eukaryotic translation initiation factor 3, subunit I	594312	121102	526530	531064	372684	470617	438675	468549
Cre03.g194850.t1.2	49	13	2055.21	0.483796	1.09287	Ndep	NAD-dependent malate dehydrogenase, chloroplastic	3.93566e+06	8.58253e+06	6.36635e+06	6.16266e+06	6.65806e+06	6.60233e+06	6.43868e+06	7.67429e+06
Cre03.g195200.t1.2	21	1	117.64	0.341256	1.47841	Ndep	Conserved in the Green Lineage	170880	0	141010	171314	186464	169415	186608	171887
Cre03.g195388.t1.1	10	1	84.82	0.254189	15.5018	TAP	None	3945.09	653394	5561.99	4871.58	0	1138.84	3401.22	38537.1
Cre03.g195650.t1.2	19	3	235.29	0.741663	1.72966	TAP	Chloroplast Ribosomal Protein S1	83068.7	958002	299082	122341	240910	100488	143054	361084
Cre03.g196550.t1.2	9	3	154.35	0.523863	1.44677	TAP	Found in Chlamydomonas, Volvox and Micromonas but not strongly conserved elsewhere	121404	332382	84432.2	98794.9	119260	110850	117174	93016.1
Cre03.g196850.t1.2	35	5	117.16	0.282602	1.44512	TAP	transducin family protein / WD-40 repeat family protein	311513	673278	309006	268725	132852	236560	338341	373486
Cre03.g196900.t1.2	21	4	492.4	0.290219	2.32055	TAP	vesicle associated protein	403132	1.98281e+06	314392	345453	330158	381146	353133	248091
Cre03.g197000.t1.2	35	5	77.06	0.119942	3.08646	TAP	Ribosomal RNA processing Brix domain protein	478923	1.1777e+06	190569	232370	30563.2	43018.8	269949	330237
Cre03.g197050.t1.2	33	1	107.27	0.117386	1.59468	TAP	Histone H3 variant	255568	299331	259673	212165	67802.7	94958.9	251027	230064
Cre03.g197350.t1.2	81	8	175.49	0.163406	1.52643	TAP	cell division cycle 5	232628	572182	410470	332432	196877	323275	158214	335578
Cre03.g197450.t1.1	92	8	236.92	0.682531	1.08857	Ndep	(1 of 1) PTHR10799:SF676 - WINGED HELIX DNA-BINDING DOMAIN-CONTAINING PROTEIN	241865	533034	695162	474506	384719	419207	555507	757356
Cre03.g197500.t1.2	43	4	555.21	0.977784	1.44305	TAP	Predicted protein	132968	774344	117056	140491	171560	243316	194508	197837
Cre03.g197550.t1.2	24	4	70.82	0.289617	1.22098	Ndep	(1 of 1) K14315 - nucleoporin NDC1 (NDC1, TMEM48)	203956	75966.6	160945	181600	190070	193776	204643	171533
Cre03.g198850.t1.2	23	1	371.44	0.283464	1.58477	TAP	Thylakoid llumen protein	835602	1.81953e+06	610645	510428	572403	619489	630663	560259
Cre03.g198950.t1.2	21	5	358.84	0.0740106	1.45341	Ndep	Conserved in the Green Lineage	378921	201896	479438	423218	494303	533409	548160	580226
Cre03.g199000.t1.2	64	6	909.26	0.179702	1.25634	Ndep	Phototropin	521146	509750	465435	562121	454320	730280	583745	817777
Cre03.g199150.t1.2	21	1	348.18	0.360338	1.19367	TAP	NAD dependent epimerase/dehydratase	210462	155529	215018	209267	59659.6	56538.6	223655	322204
Cre03.g199300.t1.2	23	5	143.99	0.210497	3.49685	TAP	Aha1 domain-containing protein	269196	2.27929e+06	271094	282413	206104	190544	232181	258255
Cre03.g199423.t1.1	22	4	224.29	0.464949	4.70059	TAP	Dihydroorotase dehydrogenase	55629.8	1.32351e+06	72372.2	82269.5	98751.8	67791.4	81498.2	78253.3
Cre03.g199535.t1.1	22	6	722.12	0.229518	5.06712	TAP	low molecular mass early light-induced protein	346167	6.64691e+06	642834	613951	455130	369082	409714	394189
Cre03.g199647.t1.1	44	3	823.45	0.160572	5.14057	TAP	Eukaryotic translation initiation factor 4A3	276930	712274	37910.6	73603.4	65013.1	81315.7	55171.4	12623.2
Cre03.g199759.t1.1	29	2	166.26	0.224201	1.24842	TAP	Oxysterol-binding family protein	210325	374637	242041	222331	186747	193896	256077	203809
Cre03.g199800.t1.1	48	7	216.78	0.618618	1.08074	Ndep	Iron hydrogenase	245359	269832	343116	341042	272987	275448	319084	428666
Cre03.g199900.t1.2	22	3	490.64	0.526556	1.09749	Ndep	Eukaryotic translation initiation factor 4E	1.00505e+06	205379	858322	825397	792312	755117	780084	848792
Cre03.g199950.t1.1	25	3	84.73	0.863169	1.45517	Ndep	None	34668.2	346952	199541	162378	861333	136184	40848.8	43608.7
Cre03.g199983.t1.1	9	1	39.01	0.221786	2.25518	Ndep	protein phosphatase 2A-2	168521	8327.54	267920	225254	473484	671061	169034	197444
Cre03.g200250.t1.2	39	8	561.36	0.23982	1.67025	TAP	Putative isocitrate lyase/malate synthase	390878	954185	280328	303933	390912	219450	320535	224213
Cre03.g200350.t1.2	30	1	111.51	0.199119	2.90193	Ndep	S-adenosyl-L-methionine-dependent methyltransferase	5531.75	0	185838	153734	243713	213456	135506	408794
Cre03.g200991.t1.1	42	4	174.25	0.137381	1.78681	TAP	CDK inhibitor P21 binding protein	493004	1.04275e+06	356851	320254	307710	307248	361549	261936
Cre03.g201400.t1.2	62	6	312.73	0.61169	1.67286	TAP	Phosphoprotein phosphatase 2C-related	87785.5	595319	132256	154244	138493	157993	132870	150254
Cre03.g201500.t1.2	19	1	51.05	0.49732	79.0234	TAP	(1 of 1) PF16740 - Spindle and kinetochore-associated protein 2 (SKA2)	4215.23	2.45062e+06	5183.52	5919.25	7553.69	9014.23	8028.5	6608.73
Cre03.g201664.t1.1	32	1	125	0.235271	2.72801	TAP	Gaa1-like membrane protein, component of GPI transamidase complex	317119	2.68454e+06	599068	444080	399701	305406	360307	417280
Cre03.g201750.t1.2	11	2	146.53	0.897421	2.6611	TAP	None	6643.81	593819	28578.4	40890	84648.4	108410	28098.6	30592.2
Cre03.g201776.t1.1	14	2	120.79	0.581479	1.05234	Ndep	Ubiquitin-conjugating enzyme family protein	113760	70846.5	111309	109818	104178	110268	100347	112176
Cre03.g201850.t1.1	89	6	187.76	0.869274	1.01041	Ndep	SNF2-related DNA/RNA helicase	297589	720075	225464	297680	833294	166655	268465	288437
Cre03.g201900.t1.1	22	2	240.73	0.116731	2.6471	TAP	Radial spoke protein 1	130962	758543	200020	183382	103197	106546	116549	154576
Cre03.g202113.t1.1	36	4	281.79	0.465351	2.26664	TAP	purin 7	84624.7	575846	65296.9	100311	92103.7	88564.3	104729	79053.6
Cre03.g202400.t1.2	31	3	138.59	0.655125	2.28188	TAP	Mitochondrial substrate carrier protein	540589	33704.6	79838.4	77154.9	76555.3	100452	94087.6	49381.2
Cre03.g202950.t1.1	41	6	414.27	0.378172	1.22372	TAP	EF-Hand domain-containing thioredoxin	676816	1.14024e+06	547904	607520	575555	608896	703220	541381
Cre03.g203450.t1.2	16	5	416.04	0.123734	1.53313	TAP	Cytosolic 80S ribosomal protein S21	497335	1.21583e+06	598043	626353	496360	427815	572029	419852
Cre03.g203800.t1.2	10	1	100.59	0.365399	1.30192	Ndep	None	278129	4219.91	307464	208954	268801	218801	316143	236185
Cre03.g203850.t1.2	68	18	1876.33	0.220578	1.6924	TAP	ATP-sulfurylase	2.54481e+06	6.1151e+06	1.75294e+06	1.9578e+06	2.06972e+06	1.79646e+06	1.94705e+06	1.49631e+06
Cre03.g204250.t1.2	81	14	3092.95	0.342203	1.42944	Ndep	S-Adenosyl homocysteine hydrolase	9.86321e+06	192908	7.97856e+06	8.55563e+06	1.21426e+07	1.131e+07	8.55263e+06	6.00408e+06
Cre03.g204350.t1.2	26	4	258.88	0.323074	2.23119	TAP	inactive subunit of chloroplast ClpP complex	302807	1.15875e+06	199884	165437	188277	229316	199837	201362
Cre03.g204601.t1.1	34	4	908.93	0.385454	1.20716	Ndep	Carbohydrate/purine kinase and Flagellar Associated Protein	2.54641e+06	4016.31	1.93204e+06	2.08173e+06	2.09962e+06	1.76812e+06	2.30017e+06	1.75612e+06
Cre03.g204650.t1.2	17	2	112.6	0.0846861	1.08417	Ndep	NADH:ubiquinone oxidoreductase 13 kDa subunit	247718	281510	234230	260093	283276	271587	280753	274089
Cre03.g204800.t1.2	25	1	131.95	0.328283	1.59453	Ndep	Arsenite-transporting ATPase	39180.4	0	44699.6	51907.9	52639.5	51408.1	60518.5	51952.1
Cre03.g204950.t1.2	58	3	147.04	0.632329	1.2588	TAP	SAP domain-containing protein	139192	359241	123886	139164	155766	147236	144878	157050
Cre03.g205550.t1.1	28	2	100.43	0.870368	1.07182	TAP	(1 of 10) PTHR11207 - RIBONUCLEASE III	155493	191120	84526.2	116297	116116	130819	155407	108411
Cre03.g206450.t1.2	2	2	44.58	0.839834	1.03825	Ndep	None	182000	85524.9	145779	141476	82940.5	211411	220575	61071.6
Cre03.g206500.t1.1	23	2	48.48	0.392928	7.53291	TAP	None	172570	4.25219e+06	124656	136078	190565	168390	165529	97519.7
Cre03.g206550.t1.2	30	1	199.78	0.365599	1.26157	Ndep	conserved expressed protein with hydrolase motif	240973	2866.3	119006	124283	168212	129338	183021	133973
Cre03.g206600.t1.2	94	18	2136.05	0.66072	2.07747	TAP	Acetohydroxyacid dehydratase	424557	5.34479e+06	884601	891830	1.00817e+06	858431	1.03409e+06	731498
Cre03.g206929.t1.1	33	5	228.34	0.438787	1.43951	TAP	membrane associated metalloprotease involved in chloroplast development	89986.8	336529	137894	124482	119224	88824.1	114151	156360
Cre03.g207000.t1.2	17	3	122.53	0.450085	7.01158	TAP	abscisic acid (aba)-deficient 4	80629.5	2.47884e+06	92113.2	60942.7	54769.5	86818.9	73675.7	171600
Cre03.g207550.t1.2	22	1	161.76	0.984661	1.20726	TAP	Alcohol dehydrogenase	247670	16028.5	153681	127559	54814.8	49999.9	174045	172526
Cre03.g207700.t1.1	32	5	407.61	0.389789	1.20359	Ndep	Farnesyl pyrophosphate synthase	456719	86656.5	302800	407899	382755	368784	401382	356467
Cre03.g207713.t1.1	44	10	365.17	0.27914	1.64425	TAP	Isoamylase, starch debranching enzyme	276549	759380	217212	231424	250223	182059	255698	214900
Cre03.g207800.t1.2	28	6	464.17	0.269031	1.75454	Ndep	Alcohol dehydrogenase	171532	4143.35	106152	217511	239624	284105	253145	99235.3
Cre03.g207825.t1.1	21	4	118.38	0.459415	1.20254	Ndep	transferases;nucleotidyltransferases	249318	46610.5	201641	247856	279337	245069	227313	144683
Cre03.g208000.t1.1	14	1	141.98	0.970341	1.09635	TAP	Nucleic acid-binding, OB-fold-like protein	223272	696875	284592	291509	326152	380165	340261	318173
Cre03.g208049.t1.1	25	4	77.91	0.337934	1.3511	Ndep	Putative thiol-disulphide oxidoreductase DCC	6.75246e+06	322030	3.81342e+06	5.78624e+06	5.50289e+06	5.90367e+06	6.83995e+06	4.28185e+06
Cre03.g208100.t1.1	57	2	249.13	0.624401	1.71506	TAP	3'-5' exoribonuclease II	145432	1.10707e+06	262005	253882	245175	265880	231231	288807
Cre03.g209393.t1.1	22	1	58.53	0.320715	5.70492	TAP	12-oxophytodienoate reductase 2	59294.9	1.1894e+06	56946.3	73450.9	65226.1	70140.6	74929.7	31440.4
Cre03.g209841.t1.1	12	2	45.04	0.192812	1.4603	Ndep	None	212312	49005.9	191217	198720	253279	246959	236189	214600
Cre03.g210513.t1.1	21	1	204.76	0.355418	1.21557	Ndep	12-oxophytodienoate reductase 2	35701	7010.33	172863	196144	127035	139377	160040	74021
Cre03.g213313.t1.1	24	3	222.08	0.192035	1.37429	Ndep	NAD(P)-binding Rossmann-fold superfamily protein	65668.5	163963	73925.8	71752.9	156220	158235	107409	93921.3
Cre03.g213537.t1.1	22	6	569.05	0.324154	1.65902	Ndep	basic transcription factor 3	1.3762e+06	277582	819676	683722	1.88887e+06	2.06942e+06	676667	602885
Cre03.g213649.t1.1	10	3	56.79	0.388664	1.54504	TAP	P-loop containing nucleoside triphosphate hydrolases superfamily protein	51133.1	224691	86502.6	102150	82429.3	93393.1	101503	23299.1
Cre04.g211800.t1.2	31	10	658.86	0.950364	1.02215	TAP	Cytosolic 80S ribosomal protein L23	673373	1.29194e+06	1.22765e+06	1.27433e+06	1.11363e+06	1.0569e+06	1.16718e+06	1.03278e+06
Cre04.g212500.t1.2	18	2	62.84	0.423343	1.05099	Ndep	Conserved in the Green Lineage	76968.8	62543	78148	73786.1	81358.4	71148.9	80118	73682.6
Cre04.g213050.t1.2	10	1	78.07	0.344291	1.42486	Ndep	None	173122	0	99237.6	151712	161248	136873	175921	130202
Cre04.g213100.t1.1	14	2	58.1	0.829479	1.02869	Ndep	conserved, expressed esterase / lipase / thioesterase family protein	65043.6	51075.3	99467	90107.2	64124.2	64426.9	83498.7	102415
Cre04.g213250.t1.2	19	5	179.53	0.407426	2.0617	TAP	Peptidase M1 family protein	106774	547287	87160.8	98382.6	99259.1	117435	103580	86963.5
Cre04.g213251.t1.1	10	1	128.93	0.956012	1.16561	TAP	Peptidase M1 family protein	63639.8	4541.23	278499	228064	19590.9	28371.2	141867	303257
Cre04.g214150.t1.1	51	8	1475.24	0.0280483	2.93211	TAP	Thiazole biosynthetic enzyme	448091	2.00678e+06	777752	685057	351244	319034	342074	323778
Cre04.g214250.t1.1	80	2	270.99	0.442927	1.17468	Ndep	Argonaute-like protein	66862.6	8469.39	140012	116743	74018.7	75244.8	115257	125577
Cre04.g214500.t1.1	39	11	825.73	0.232259	1.28925	Ndep	Isocitrate dehydrogenase, NADP-dependent	451288	155360	381003	409576	444594	420818	456461	479506
Cre04.g214501.t1.1	61	7	163.64	0.714764	1.76799	TAP	Chloroplast polyribonucleotide phosphorylase	420541	2.72094e+06	437196	407758	524251	555516	650004	525009
Cre04.g214502.t1.1	28	3	347.66	0.331252	1.27191	TAP	UDP-D-glucose/UDP-D-galactose 4-epimerase 5	302153	474794	222466	238910	247996	312134	197585	215880
Cre04.g214503.t1.1	15	6	507.52	0.228227	1.59767	TAP	Ribosomal protein L7Ae/L30e/S12e/Gadd45 family protein	2.14776e+06	5.65106e+06	1.95758e+06	1.91817e+06	1.76179e+06	1.60111e+06	1.85767e+06	2.0867e+06
Cre04.g215600.t1.2	14	3	127.84	0.998567	1.37053	TAP	S-adenosyl-L-methionine-dependent methyltransferases superfamily protein	92857.6	483094	81233.8	95900.5	126189	155791	146797	120709
Cre04.g215850.t1.2	42	10	681.25	0.786057	1.0567	TAP	Importin alpha	359182	570967	333304	400843	423207	424272	331771	395739
Cre04.g216100.t1.1	17	1	35.63	0.118716	1.41093	Ndep	lactoylglutathione lyase family protein / glyoxalase I family protein	108393	53285.8	114288	85729.3	123589	166091	100296	120350
Cre04.g216600.t1.2	56	6	532.88	0.332212	10.9535	TAP	26S proteasome regulatory subunit	431314	1.59555e+07	413818	391548	381794	360173	389203	438388
Cre04.g216950.t1.2	21	2	128.59	0.420435	1.16366	Ndep	3-ketoacyl-acyl carrier protein synthase III	390194	76559.9	192712	258374	270833	236950	306497	253777
Cre04.g217550.t1.1	125	25	1837.03	0.454975	1.12574	Ndep	Eukaryotic translation initiation factor 3, subunit C	799840	281300	619027	728933	676614	691958	649094	716868
Cre04.g217905.t1.1	13	2	50.77	0.187547	1.59695	TAP	None	1.77939e+06	1.89476e+06	988424	1.22166e+06	333122	289190	1.64873e+06	1.41364e+06
Cre04.g217921.t1.1	72	10	1001.44	0.225048	1.41302	TAP	Beta subunit of COP-I complex	1.43263e+06	1.40203e+06	1.66148e+06	1.59932e+06	240868	163993	1.60572e+06	2.3032e+06
Cre04.g217932.t1.1	35	2	174.53	0.127723	1.25113	Ndep	Chloroplast ribosomal protein L35	262455	211975	343004	362133	353607	352823	335640	433721
Cre04.g217933.t1.1	25	2	100.5	0.34246	1.35794	Ndep	None	160634	8947.83	199554	239059	183765	169626	255826	216671
Cre04.g217935.t1.1	82	4	342.92	0.314826	1.39422	Ndep	ARM repeat superfamily protein	321011	53865.8	522029	448075	446520	422253	350604	655814
Cre04.g217942.t1.1	29	2	88.66	0.596689	1.04079	Ndep	ARM repeat superfamily protein	292389	40793.5	177274	195283	163445	162408	184061	224609
Cre04.g217959.t1.1	12	2	85.84	0.442742	1.0596	TAP	3-phosphoserine phosphatase	101174	118301	110717	117747	116993	86564.4	111309	107876
Cre04.g218100.t1.2	15	2	61.41	0.961282	1.01188	Ndep	Flagellar Associated Protein 25	367146	214657	164214	158502	150277	400827	148554	215604
Cre04.g218250.t1.2	16	6	378.92	0.506937	1.18599	TAP	Flagellar Associated Protein 313	500100	1.05802e+06	551327	558699	622512	532279	570101	524824
Cre04.g219950.t1.2	17	5	344.45	0.785449	1.10868	TAP	RNA-binding (RRM/RBD/RNP motifs) family protein	95429	595884	83040.7	121673	289134	296252	119380	103427
Cre04.g220200.t2.1	67	9	342.71	0.240949	1.60416	TAP	K+ efflux antiporter 2	702890	1.62267e+06	528799	516213	528699	469317	481175	621951
Cre04.g220350.t1.2	56	11	562.9	0.652761	1.44311	TAP	Vacuolar ATP synthase subunit A	1.81155e+07	1.25248e+06	7.96028e+06	1.0627e+07	2.05462e+06	1.69051e+06	1.22886e+07	1.02673e+07
Cre04.g221050.t1.2	75	5	191.64	0.448409	1.24264	TAP	Pleckstrin homology (PH) domain-containing protein / lipid-binding START domain-containing protein	215466	264204	187880	103387	113539	275908	77917.7	153038
Cre04.g221400.t1.2	9	2	284.71	0.167686	14.9973	TAP	None	65651.5	295831	4094.93	7656.2	8413.14	8293.58	5970.55	2209.51
Cre04.g221550.t1.2	29	5	247.82	0.428245	1.12254	TAP	FAD-dependent oxidoreductase	447280	283518	301953	364481	303564	332720	355318	253105
Cre04.g221700.t1.2	15	1	68.83	0.65091	22.9926	TAP	Mitochondrial cytochrome c oxidase subunit III	5547.39	895359	10662	0	8832.33	14099.4	9735.26	6979.19
Cre04.g222000.t1.1	84	13	161.34	0.184412	1.33421	Ndep	periodic tryptophan protein 2	2.26908e+06	745300	1.65604e+06	1.73468e+06	2.20542e+06	1.95993e+06	2.24387e+06	2.13656e+06
Cre04.g222300.t1.1	23	1	98.26	0.678392	6.60304	TAP	putative RNA-binding protein	80412	39648.7	1591.55	0	16702.1	1171.71	0	549.865
Cre04.g222700.t1.2	130	24	4186.1	0.0504407	1.52857	TAP	Elongation Factor 3 and ABC transporter	1.61161e+06	2.49165e+06	1.44957e+06	1.26525e+06	1.17603e+06	1.27808e+06	1.09173e+06	914585
Cre04.g222750.t1.1	31	1	665.01	0.364498	1.42595	Ndep	Low-CO2-inducible membrane protein	226952	4459.62	134665	207688	182142	190687	338021	107312
Cre04.g222800.t1.2	33	3	417.36	0.503661	1.20645	TAP	Low-CO2 inducible protein D	310658	299372	129585	228657	265068	233024	263819	40669
Cre04.g222950.t1.2	24	1	105.78	0.237544	1.14863	TAP	Surfeit 2-like protein	106341	61919.8	135372	131893	871.016	1844.91	155879	220576
Cre04.g223100.t1.2	25	5	1477.15	0.863124	1.42345	Ndep	Carbonic anhydrase	1.32706e+06	660597	276445	352261	414064	2.46175e+06	643609	204853
Cre04.g223250.t1.1	40	2	339.62	0.00208546	1.1013	Ndep	Low-CO2 inducible protein E	412017	411459	420557	394707	442372	466666	441322	454386
Cre04.g223300.t1.2	39	3	894.98	0.324594	1.52513	Ndep	Low-CO2-inducible chloroplast envelope protein	2.11764e+06	96597	1.29447e+06	2.00211e+06	1.74867e+06	2.37885e+06	3.19097e+06	1.0862e+06
Cre04.g223800.t1.2	10	1	46.67	0.219828	15.8997	TAP	Transcriptional coactivator/pterin dehydratase	168000	8.08148e+06	218380	185329	102802	99507.5	160976	180951
Cre04.g223850.t1.2	33	3	852.83	0.406206	1.29354	TAP	Cytoplasmic DExD/H-box RNA helicase	662107	1.27989e+06	518323	545669	588871	562023	598936	574011
Cre04.g224400.t1.1	76	2	171.06	0.224778	1.98326	Ndep	pleiotropic drug resistance 7	172617	742.746	126402	66229.5	212057	177723	180643	155432
Cre04.g224750.t1.2	18	3	80.93	0.409877	1.31035	TAP	Endosomal R-SNARE protein, Vamp7/Nyv1-family (R.III)	118720	251959	100308	107330	139990	117496	97014.5	86844.9
Cre04.g225050.t1.1	8	1	72.84	0.255935	1.61658	Ndep	(1 of 3) PF16166 - Chloroplast import apparatus Tic20-like (TIC20)	23408	694.406	87520.6	61300.8	78729.8	69016.5	54127	77672.2
Cre04.g225200.t1.1	51	2	107.47	0.328169	1.20376	Ndep	Flagellar Associated Protein 311	960073	299773	573821	613750	659294	675917	825562	785338
Cre04.g225350.t2.1	51	4	302.32	0.567189	25.3654	TAP	GYF domain-containing protein	20784.8	1.47176e+06	2805.09	12381.7	16724	19721.5	14948.9	8045.83
Cre04.g225400.t1.2	30	2	142.27	0.642428	1.25941	TAP	None	188295	452011	149159	167015	196631	166882	187290	208661
Cre04.g225650.t1.2	4	1	53.97	0.266423	1.94731	Ndep	Cystatin/monellin superfamily protein	801340	12740.2	734030	765757	1.2009e+06	1.91917e+06	520468	865276
Cre04.g225900.t1.2	18	2	87	0.409901	1.17974	Ndep	R-SNARE, VAMP72-family	480512	147900	569905	359898	381656	448753	478148	529736
Cre04.g226450.t1.1	41	3	102.69	0.256115	2.19121	TAP	Nuclear pre-mRNA splicing factor, component of the spliceosome	90132.9	78900.2	14883.7	25825.2	15636.9	19131.1	43345.2	17606.4
Cre04.g226850.t1.2	15	3	317.09	0.238169	1.73811	TAP	Pepsin-type aspartyl protease	511820	1.47237e+06	405143	468304	314766	277492	598330	453520
Cre04.g227350.t1.1	44	2	113.86	0.466354	26.1182	TAP	Putative NOT-complex component	24324	2.55054e+06	12097.3	20083.4	22509.1	18671.4	41661.7	16975.2
Cre04.g228050.t1.1	23	1	35.41	0.000928736	3.47756	Ndep	None	23785.8	39444.1	38310	38570.9	109699	187183	91841.1	98520.2
Cre04.g229300.t1.1	67	19	2139.88	0.139265	2.62314	TAP	rubisco activase	3.29963e+06	1.32526e+07	2.44647e+06	2.54872e+06	2.05489e+06	1.8475e+06	2.35368e+06	1.9583e+06
Cre04.g229700.t1.2	43	9	923.02	0.647343	1.1615	TAP	UDP-glucose pyrophosphorylase	380405	754557	361521	331390	418293	407005	419468	328953
Cre04.g231026.t1.1	26	1	109.58	0.374631	1.57632	TAP	43 kDa subunit of chloroplast signal recognition particle	137419	215633	47342.8	84919.6	94575.7	62466.5	117810	33026.4
Cre04.g231124.t1.1	11	4	225.23	0.722083	1.44054	TAP	KH domain-containing protein / zinc finger (CCCH type) family protein	164907	827031	204778	223872	230319	264093	208440	283297
Cre04.g231222.t1.1	83	17	2052.19	0.254833	1.14902	TAP	Chaperonin 60A	3.54855e+06	5.39655e+06	3.7925e+06	3.75669e+06	3.58752e+06	3.49618e+06	3.39449e+06	3.87687e+06
Cre04.g232104.t1.1	24	2	1452.68	0.427568	19.7423	TAP	Light-harvesting complex II chlorophyll a/b binding protein M3	1.06772e+06	9.53973e+07	1.09979e+06	961954	1.43395e+06	1.47715e+06	935546	1.14401e+06
Cre04.g232602.t1.1	16	3	137.95	0.849507	1.05986	TAP	Glutaredoxin, CGFS type	226767	459703	284216	258189	248342	244775	284561	381795
Cre05.g230600.t1.1	10	1	19.67	0.834492	1.07478	TAP	Regulator of chromosome condensation (RCC1) family protein	485428	318650	293249	143799	191015	517812	193115	252836
Cre05.g230850.t1.1	40	5	518.12	0.389154	1.52174	Ndep	None	288942	83177.4	37013.8	41347.8	109290	268762	258633	48827.6
Cre05.g232002.t1.1	42	2	132.33	0.273192	3.27201	TAP	acyl-CoA oxidase/dehydrogenase superfamily protein	93614.2	592754	52579.9	67452.1	65717	51809.4	85385.3	43542.4
Cre05.g232150.t1.2	35	2	212.49	0.556095	4.14531	TAP	Glutamate dehydrogenase	3903.48	414495	2117.07	677.871	27414.9	16545.4	4138.96	53508
Cre05.g232200.t1.2	66	6	430.26	0.474679	20.443	TAP	Mitochondrial NADH dehydrogenase	16821.3	1.18208e+06	10042	7522.14	15644.2	19361.6	7304.94	17194.7
Cre05.g232750.t1.2	45	3	238.29	0.278122	1.06515	Ndep	NimA-related protein kinase	102333	95888.3	109316	110438	106400	102422	123384	113001
Cre05.g233050.t1.2	41	7	1225.22	0.335272	1.39302	Ndep	Flagellar Associated Protein 162	2.15507e+06	26036.8	2.82858e+06	3.06426e+06	2.66764e+06	2.89014e+06	2.80329e+06	2.88607e+06
Cre05.g233303.t1.1	97	10	375.27	0.781152	1.36929	TAP	UDP-glucose:glycoprotein glucosyltransferases;transferases, transferring hexosyl groups;transferases, transferring glycosyl groups	130604	738425	235899	248505	249295	250565	228348	260215
Cre05.g233305.t1.1	25	4	364.04	0.23419	1.64086	Ndep	NAD(P)-binding Rossmann-fold superfamily protein	447685	33905.5	343234	380693	657473	518044	445559	357008
Cre05.g233800.t1.2	91	16	1683.5	0.196064	1.44089	TAP	Glycyl-tRNA synthetase	1.21855e+06	2.66569e+06	1.20847e+06	1.15841e+06	938007	1.18076e+06	1.09309e+06	1.12652e+06
Cre05.g233900.t1.2	21	4	588.46	0.255887	113.357	TAP	Ascorbate peroxidase	38274.6	5.82775e+06	14242.3	11498.8	14450.3	18623.4	12487.5	6414.17
Cre05.g233950.t1.2	21	2	514.01	0.315202	1.5457	Ndep	Conserved in the Green Lineage	710068	1578.59	663859	732159	848668	824875	866054	718214
Cre05.g234100.t1.2	32	2	144.98	0.0899859	1.60151	TAP	Cytochrome P450, CYP197 superfamily	87473	97550.2	206673	141478	97844.8	69042.2	84660.8	81372.1
Cre05.g234300.t1.2	30	3	115.93	0.0952813	1.94712	Ndep	26S proteasome, regulatory subunit Rpn7;Proteasome component (PCI) domain	39460.5	7944.9	35543.7	41029.6	78706	58731.3	60504.6	43459.3
Cre05.g234550.t1.2	88	25	3793.92	0.299138	1.37432	Ndep	Fructose-1,6-bisphosphate aldolase	2.87764e+07	3.78419e+06	3.13427e+07	2.9505e+07	3.2196e+07	3.09774e+07	3.09346e+07	3.42652e+07
Cre05.g234637.t1.1	28	9	529.07	0.446567	1.09724	TAP	Ribosomal protein S8 family protein	2.32571e+06	2.22439e+06	2.92593e+06	2.60028e+06	1.91433e+06	1.78823e+06	2.53978e+06	2.94098e+06
Cre05.g234638.t1.1	73	11	860.6	0.375919	1.27238	Ndep	GLN phosphoribosyl pyrophosphate amidotransferase 1	850388	87489.1	760852	795113	744088	868871	649681	910485
Cre05.g234639.t1.1	72	10	886.19	0.531931	1.09852	Ndep	T-complex protein 1, delta subunit	658749	246135	703701	634968	607144	546755	618932	691758
Cre05.g234651.t1.1	31	3	132.2	0.0846872	1.58754	TAP	Galactose mutarotase-like superfamily protein	295161	638474	309272	309774	227500	204717	252421	293401
Cre05.g234652.t1.1	18	3	177.34	0.445292	1.48444	TAP	plastid transcriptionally active 17	88215.2	260882	70046.7	84282.8	104792	92395.4	91697.8	50250.8
Cre05.g234661.t1.1	36	3	147.98	0.0522696	2.4157	TAP	AAA ATPase	101345	136926	62365.2	79112	36532.6	10838.8	56661.3	53167.4
Cre05.g234665.t1.1	29	2	98.7	0.438074	1.86255	TAP	Beta4-Adaptin	132396	542126	82937	127727	111487	124025	146671	93072.8
Cre05.g234700.t1.1	151	4	417.83	0.533135	1.19403	Ndep	Pyruvate kinase	127857	67519.8	206707	195959	112339	136245	205706	259792
Cre05.g235550.t1.1	101	9	169.9	0.024598	1.40955	Ndep	(1 of 546) 2.7.11.1 - Non-specific serine/threonine protein kinase / Threonine-specific protein kinase	423752	504194	596940	706549	738123	784463	725500	897223
Cre05.g236000.t1.1	82	3	182.79	0.234683	1.14718	TAP	ACT-like protein tyrosine kinase family protein	85859.5	124055	87135.7	103850	88035.2	81518.5	98616.6	81295.6
Cre05.g236650.t1.1	51	1	174.12	0.746647	1.04128	Ndep	Adenylate/guanylate cyclase	3765.55	12414.6	37164.9	43940.3	11138	11679.9	48123.9	30359.8
Cre05.g237400.t1.2	39	6	608.84	0.42356	1.18378	Ndep	Diaminopimelate epimerase	882044	82887.1	603016	656033	622921	654293	627103	728394
Cre05.g237450.t1.2	45	5	804.28	0.400569	1.59253	TAP	Plastid-specific ribosomal protein 1	204436	888285	293987	280586	272625	249727	241990	282605
Cre05.g238322.t1.1	27	2	75.21	0.271615	1.31345	TAP	Nucleotidylyl transferase superfamily protein	199844	170429	168645	168369	43728.4	39987.3	206695	248084
Cre05.g238332.t1.1	52	10	1307.08	0.592855	5.10556	TAP	Photosystem I reaction center subunit II, 20 kDa	946372	3.35184e+07	1.53195e+06	1.47434e+06	1.59752e+06	1.88064e+06	1.81067e+06	2.05044e+06
Cre05.g238650.t1.1	23	4	155.58	0.558822	1.07263	TAP	Pherophorin-chlamydomonas homolog 5	636954	921399	703604	685856	596733	681140	623710	846632
Cre05.g240550.t1.2	15	1	129.71	0.338382	1.44505	TAP	Chlorophyll antenna size regulatory protein	329782	794964	254944	316034	293074	276969	320029	283401
Cre05.g240650.t1.2	56	3	165.86	0.996477	1.02129	Ndep	DnaJ-like protein	4992	27803.9	16649	15620.8	7161.3	28017.6	23777	7495.13
Cre05.g240750.t1.2	38	1	85.82	0.629231	2.68448	TAP	Predicted protein	7058.28	166060	15645.4	38939.9	29919.4	15284.1	23471.9	16146.9
Cre05.g240800.t1.2	25	3	206.43	0.167491	1.77647	TAP	NADH:ubiquinone oxidoreductase 17 kDa subunit	787515	1.1869e+06	381659	595769	172932	181000	821169	486537
Cre05.g240850.t1.2	55	7	697.09	0.000126682	1.92828	TAP	Hydroxymethylpyrimidine phosphate synthase	631988	641248	554534	531612	359233	284374	304918	275043
Cre05.g241000.t1.2	9	2	68.71	0.0678316	1.72354	TAP	(1 of 2) PF10084 - Uncharacterized protein conserved in bacteria (DUF2322) (DUF2322)	1.13243e+06	939251	525334	526437	563129	478605	436473	334023
Cre05.g241100.t1.2	15	2	69.07	0.793867	1.04301	TAP	(1 of 2) PF10084 - Uncharacterized protein conserved in bacteria (DUF2322) (DUF2322)	176321	210312	130783	154973	142510	160063	179848	162240
Cre05.g241300.t1.2	4	2	93.22	0.744155	1.10151	TAP	Small nuclear ribonucleoprotein SmF	86986.9	203159	124839	127580	134404	83172	151083	123908
Cre05.g241450.t1.2	41	4	286.64	0.528495	1.15091	TAP	Chloroplast SRP Receptor	89710	166222	177210	158247	140809	107626	134611	130799
Cre05.g241750.t1.2	18	1	88.67	0.202336	2.33877	TAP	Pyruvate dehydrogenase kinase	318946	273953	245836	220037	4439.47	0	203648	244618
Cre05.g241850.t1.2	18	4	212.14	0.254278	1.72885	Ndep	ATP citrate lyase, subunit A	191518	3371.62	335158	376189	420482	367014	396962	382289
Cre05.g241950.t1.2	31	4	1375.14	0.335474	3.68462	TAP	Voltage-dependent anion-selective channel protein	278221	2.0303e+06	142149	161136	177372	158011	178189	195267
Cre05.g242000.t1.2	85	11	1463.63	0.332309	3.47947	TAP	Magnesium chelatase subunit D, chloroplast precursor	292829	3.34004e+06	334331	331683	319347	288195	305810	322147
Cre05.g242300.t1.2	46	12	889.54	0.446045	1.02074	Ndep	Eukaryotic translation initiation factor 3, subunit D	2.31238e+06	10111.7	1.24767e+06	1.36475e+06	1.3217e+06	1.18169e+06	1.26521e+06	1.26865e+06
Cre05.g242350.t1.2	58	11	607.57	0.232292	1.55949	Ndep	Putative calcium-transporting ATPase, endoplasmic reticulum-type	450929	55133.3	605953	600960	631897	699020	728596	611854
Cre05.g242400.t1.2	24	4	329.41	0.415756	1.24832	TAP	Proton-gradient related	891538	1.78161e+06	831887	821891	859069	804927	858316	943895
Cre05.g242500.t1.2	17	2	118.39	0.4436	1.14744	Ndep	Radial spoke protein 4	238102	7702.77	171351	202500	211626	161615	195615	142162
Cre05.g242858.t1.1	110	11	378.55	0.530447	1.06966	Ndep	None	574530	27435.8	594030	405734	261626	409448	453742	588482
Cre05.g243050.t1.2	24	3	252.38	0.0806802	1.33615	Ndep	Thioredoxin f2, chloroplast precursor	294036	460395	388397	505896	557123	653770	443105	548952
Cre05.g243451.t1.1	9	1	72.46	0.0555674	166.722	TAP	Maf-like protein	2547.17	214856	1343.59	3216.47	880.464	0	393.989	56.8835
Cre05.g243650.t1.2	12	2	46.61	0.0801313	2.22773	Ndep	None	28916.7	13885.4	3698.68	2144.54	22074.3	33102.2	23791.1	29401.2
Cre05.g243800.t1.2	26	1	432.86	0.998623	1.0053	Ndep	conserved expressed protein involved in PSII biogenesis	613986	502647	736302	524086	523373	483615	602586	780053
Cre05.g244800.t1.2	35	4	284.73	0.72236	1.03469	TAP	Protein with predicted nucleoside-diphosphate-sugar epimerase activity	314139	228579	254571	250082	256999	227175	282335	245748
Cre05.g244901.t1.1	4	1	33.08	0.0825811	1.23766	Ndep	NADH-ubiquinone oxidoreductase B12 subunit	499002	357883	304358	384189	485694	511481	430273	485277
Cre05.g244950.t1.2	24	6	268.28	0.326363	1.38524	Ndep	(1 of 1) K13250 - translocon-associated protein subunit beta (SSR2)	2.35255e+06	94031.3	1.94654e+06	2.14416e+06	2.19842e+06	2.17861e+06	2.40244e+06	2.27627e+06
Cre05.g245450.t1.2	19	3	79.95	0.247458	6.00953	TAP	Ubiquinone/menaquinone biosynthesis methyltransferase	68766.5	963320	48235.2	53397.3	20527.4	65959.2	58872.3	43294.7
Cre05.g245550.t1.1	80	7	244.62	0.520759	1.13614	TAP	Phosphatidylinositol 4-kinase	234670	118692	165731	166598	161176	170368	146268	125716
Cre05.g245900.t1.2	36	8	656.79	0.141013	2.08807	TAP	Branched-chain amino acid aminotransferase	958898	3.23164e+06	920802	807054	700990	646265	638126	848999
Cre05.g245950.t1.1	72	13	1585.8	0.594302	1.12405	TAP	Dynamin-related GTPase	941683	1.38006e+06	714210	774244	838128	858718	908815	784042
Cre05.g246200.t1.1	36	2	88.82	0.233891	4.60257	TAP	phototropin 2	48504.6	606141	49047.6	47588.9	55851.6	60339.9	40245	6794.79
Cre05.g246800.t1.2	20	5	342.91	0.226939	2.16523	TAP	Tetrapyrrole-binding protein, chloroplast precursor	295679	1.54065e+06	395797	337425	298274	253678	289558	345225
Cre05.g247450.t1.2	44	8	1029.3	0.961313	1.08397	TAP	Putative rhodanese-like protein	728127	243631	503616	554911	484035	396410	482756	509813
Cre05.g247600.t1.2	25	9	544.73	0.367844	1.05691	TAP	E2 Ubiquitin conjugating enzyme	989586	971851	901288	900930	784142	908718	849362	1.01879e+06
Cre05.g247851.t1.1	24	2	144.36	0.506065	3.35752	TAP	Cysteine endopeptidase	236030	2.72287e+06	174630	212449	244176	271912	265907	214568
Cre05.g247950.t1.2	29	3	310.73	0.709327	1.69261	TAP	None	344935	31166.5	229505	317110	168971	103062	114123	158986
Cre05.g248100.t1.2	16	2	126.48	0.685254	8.20868	TAP	Predicted protein with ankyrin repeats	1619.96	390460	16899.1	14288.4	14165	6429.61	17138.2	13830.6
Cre05.g248450.t1.2	31	3	816.61	0.0809751	1.46941	TAP	Mitochondrial carbonic anhydrase	790043	648967	414718	583993	454954	434898	483919	285207
Cre05.g248500.t1.2	10	2	200.51	0.368551	16.2274	TAP	Thioredoxin o	12343.7	615431	6197.57	11337.2	13796.5	7889.47	10845.2	7235.39
Cre05.g248600.t1.2	25	4	105.75	0.465994	1.17689	TAP	putative copper chaperone	326542	203771	161701	181349	190048	186877	213325	151844
Cre06.g249250.t1.2	10	3	378.8	0.226301	6.68906	TAP	Cytosolic 80S ribosomal protein L7ae	283699	4.68494e+06	245433	258683	215876	156556	228918	216814
Cre06.g249300.t1.2	18	1	189.83	0.815085	1.02264	TAP	Actin-related protein, putative SWR-C component	10047	21735.5	180883	160083	23302.8	27790.4	122914	190492
Cre06.g249750.t1.1	81	11	913.45	0.340386	14.7585	TAP	(1 of 1) PF07382//PF13374 - Histone H1-like nucleoprotein HC2 (HC2) // Tetratricopeptide repeat (TPR_10)	298780	1.29759e+07	221444	209123	206791	227223	281429	213193
Cre06.g250100.t1.2	104	16	2868.11	0.425299	3.67209	TAP	Heat shock protein 70B	1.01731e+06	1.64866e+07	1.44246e+06	1.3837e+06	1.37111e+06	1.36844e+06	1.38894e+06	1.40788e+06
Cre06.g250200.t1.2	52	14	2936.89	0.366821	1.21233	TAP	S-adenosylmethionine synthetase	3.61891e+06	6.20794e+06	3.14274e+06	3.5084e+06	3.93789e+06	3.46715e+06	3.28013e+06	2.90687e+06
Cre06.g250250.t1.2	42	6	656.09	0.794418	1.19307	TAP	Vacuolar ATP synthase subunit C	130236	329931	102358	142188	137317	158029	143616	151709
Cre06.g250300.t1.2	293	29	1003.3	0.132064	2.1915	TAP	Cytoplasmic Dynein 1b Heavy Chain	686676	1.76409e+06	504383	587717	157908	117154	784834	556739
Cre06.g250450.t1.2	22	3	185.17	0.701825	1.1482	Ndep	Sodium:bile acid symporter	112038	5160.86	108344	100045	21389.1	56039.6	135063	161349
Cre06.g250500.t1.2	23	1	99.56	0.273823	9.76434	TAP	pfkB-like carbohydrate kinase family protein	4870.86	273364	8751.73	10805.3	15089.2	0	5155.69	10253
Cre06.g250800.t2.1	21	5	470.75	0.466324	1.15017	TAP	C1, subunit of the circadian RNA-binding protein CHLAMY1	998864	567475	725400	798511	485745	449540	873841	877648
Cre06.g250902.t1.1	140	24	1809.67	0.279576	1.52399	TAP	Cobalamin-independent methionine synthase	5.16554e+06	1.56545e+06	3.43945e+06	3.46794e+06	1.11052e+06	1.01128e+06	3.21415e+06	3.6132e+06
Cre06.g250950.t1.2	20	3	180.86	0.337602	1.42003	Ndep	U2 snRNP auxiliary factor, small subunit	64728.4	301.816	61065.2	62360.7	63226.1	56724.4	69286.3	78376.2
Cre06.g251000.t1.2	13	5	208.14	0.222469	1.88215	TAP	None	397709	709581	145835	250116	222459	137810	256541	181874
Cre06.g251100.t1.2	27	4	210.22	0.193819	1.72301	Ndep	N-myristoyl transferase	96803.5	11992.4	184175	224319	246929	228272	209355	206740
Cre06.g251150.t1.2	17	2	78.3	0.589796	1.0511	Ndep	low CO2 and stress-induced one-helix protein	1.77636e+06	303900	1.83067e+06	1.70486e+06	1.3459e+06	1.30191e+06	1.6026e+06	1.65234e+06
Cre06.g251400.t1.2	46	5	511.1	0.860484	1.0871	TAP	NADP-dependent malic enzyme	70898.6	379284	306766	192530	200360	180076	199302	293670
Cre06.g251450.t1.1	53	10	460.83	0.371796	1.2382	Ndep	Quinolinate synthetase A	1.60659e+06	272047	1.4284e+06	1.372e+06	1.43415e+06	1.49349e+06	1.35535e+06	1.51057e+06
Cre06.g251500.t1.2	31	2	789.26	0.999128	1.14831	Ndep	Spermine synthase	60963.2	8473.34	151583	74097.4	6726.75	84630.4	52476.9	195051
Cre06.g251600.t1.2	55	4	480.9	0.330609	1.32487	Ndep	Eukaryotic translation initiation factor 5	179804	30785.8	197699	175925	156759	182206	192306	242737
Cre06.g251650.t1.1	27	6	300.43	0.328039	3.5008	TAP	Low-affinity phosphate transporter	125044	1.54101e+06	166949	154147	122904	158840	142394	143490
Cre06.g251900.t1.2	8	3	51.51	0.392433	2.87072	TAP	ALBINO3-like translocon protein	74651.3	440083	42960.4	32503.7	65057.1	86217.2	33044.5	21273.6
Cre06.g252000.t1.2	44	2	351.16	0.434093	5.79295	TAP	Leucine Zipper Transcription Factor Like 1	38629.5	497436	8264.92	15216.3	8169.44	8242	19323.4	60856.1
Cre06.g252100.t1.2	85	8	222.44	0.528434	3.05738	TAP	HEAT/U-box domain-containing protein	371149	3.47874e+06	251905	229249	245673	560871	254156	355888
Cre06.g252200.t1.2	18	4	515.47	0.494444	1.74547	TAP	chloroplast outer envelope protein	232154	1.17104e+06	263618	243520	261997	276178	266218	290059
Cre06.g252450.t1.1	23	4	162.8	0.889915	1.04567	TAP	GTP-binding protein-related	130193	337553	117683	123012	174723	122447	155967	224360
Cre06.g252550.t1.1	43	8	364.05	0.539869	1.08306	Ndep	Dihydrolipoamide acetyltransferase	290164	1.02621e+06	634340	575889	627368	777008	673463	658638
Cre06.g252650.t1.2	27	6	596.54	0.0618407	1.22834	TAP	Isopropylmalate dehydratase, small subunit	3.03538e+06	3.21733e+06	2.60047e+06	2.66869e+06	2.33152e+06	1.95992e+06	2.83932e+06	2.24929e+06
Cre06.g252700.t1.2	15	2	137.75	0.334567	1.3115	Ndep	Splicing factor 3a, subunit 2	55330.9	28353	227663	178963	238807	145139	107102	151994
Cre06.g252850.t2.1	37	5	331.74	0.666792	1.03451	Ndep	None	318125	202740	199295	245606	256201	238021	267557	237313
Cre06.g253350.t1.2	10	2	268.1	0.529279	10.8476	TAP	Glycine cleavage system H protein, mitochondrial	175123	1.99871e+06	11618.4	23422.9	38928.9	84642.2	60616.3	19440.3
Cre06.g253459.t1.2	57	2	130.82	0.341559	40.6298	TAP	(1 of 3) KOG3991 - Uncharacterized conserved protein	388739	4.1351e+07	226669	225224	302343	233221	222551	280325
Cre06.g253566.t1.1	11	1	39.56	0.473854	1.72895	TAP	(1 of 8) PTHR12931 - UBIQUITIN THIOLESTERASE PROTEIN OTUB	39431.9	445190	163096	185825	55360.2	29446.4	185252	212050
Cre06.g254150.t1.2	36	3	116.07	0.478335	1.13241	Ndep	Nucleolar protein, component of the U3 processome	72449.9	81734.3	97995.4	130552	135865	84079.8	122197	91265.7
Cre06.g254400.t1.1	63	16	1051.06	0.00464997	1.17951	Ndep	Fumarate hydratase	804661	875869	902775	961632	1.02508e+06	1.06923e+06	1.03745e+06	1.04954e+06
Cre06.g255100.t1.1	101	13	1688.92	0.96773	1.00047	TAP	None	452496	506792	613044	691833	583663	431765	511104	736581
Cre06.g255350.t1.2	14	1	94.67	0.355851	1.32993	Ndep	Hydroxyethylthiazole kinase	42446.8	488.456	30645.7	28906	34255.3	35165.9	26838.5	40040.3
Cre06.g255400.t1.2	24	1	145.37	0.340628	1.55991	Ndep	Transducin/WD40 repeat-like superfamily protein	30004.4	0	33888	29629.2	49698.1	44131.9	31524.6	20531.2
Cre06.g256250.t1.2	25	1	476.17	0.0216139	1.21832	Ndep	Thylakoid lumenal protein	775209	862315	1.0275e+06	994835	1.11874e+06	1.08337e+06	1.1282e+06	1.12856e+06
Cre06.g256400.t1.1	11	1	43.92	0.0361778	19.4437	TAP	None	921.558	1801.96	21847.4	1061.68	381.496	187.257	116.848	632.696
Cre06.g257000.t1.2	33	6	423.18	0.00153078	1.9701	Ndep	Sulfate binding protein, component of chloroplast transporter SulP	126967	108567	118250	179737	270549	291408	269370	219766
Cre06.g257150.t1.2	17	2	220.95	0.200206	2.15833	TAP	Cytosolic 80S ribosomal protein L37a	823940	3.17696e+06	652595	748871	706558	578734	581211	636522
Cre06.g257450.t1.2	9	3	406.77	0.258404	28.1588	TAP	Vacuolar ATP synthase subunit C proteolipid	26348.1	1.35259e+06	17087.7	3604.12	3084.16	8592.53	1930.15	36098
Cre06.g257500.t1.2	46	14	2067.32	0.362535	1.97392	TAP	14-3-3 protein	1.2617e+06	6.91257e+06	1.46754e+06	1.49423e+06	1.42504e+06	1.50655e+06	1.49101e+06	1.21898e+06
Cre06.g257601.t1.2	35	3	1317.55	0.972033	1.07976	TAP	2-cys Peroxiredoxin	1.84547e+06	4.51236e+06	1.6146e+06	1.88872e+06	2.93847e+06	2.65888e+06	1.74377e+06	1.79162e+06
Cre06.g257850.t1.2	14	2	225.64	0.23505	1.45851	TAP	Phosphoprotein phosphatase 2C-related	307233	720661	274916	333472	321672	256529	307452	236232
Cre06.g257950.t1.2	47	6	757.37	0.175281	4.20369	TAP	aspartate aminotransferase	143944	1.36748e+06	131685	161991	107649	96714	117834	107212
Cre06.g258700.t1.1	87	18	2046.2	0.318731	1.24935	TAP	Pyruvate carboxylase	1.63146e+06	2.61016e+06	1.37086e+06	1.24342e+06	1.41604e+06	1.40513e+06	1.31712e+06	1.34928e+06
Cre06.g258733.t1.1	77	15	1253.39	0.0810993	1.19629	TAP	Isopropylmalate synthase	1.56666e+06	2.02669e+06	1.69662e+06	1.55701e+06	1.33026e+06	1.27984e+06	1.44031e+06	1.67309e+06
Cre06.g258800.t1.1	65	22	1870.73	0.325229	1.47096	Ndep	Hydroxyproline-rich glycoprotein component of the outer cell wall	3.26026e+06	9167.53	1.92114e+06	2.80825e+06	3.12612e+06	3.12824e+06	3.35333e+06	2.15826e+06
Cre06.g259100.t1.1	181	18	1043.28	0.58357	1.76369	TAP	None	227589	1.32358e+06	241254	259393	307141	334116	238660	283449
Cre06.g259150.t1.2	59	14	880.56	0.916357	1.00371	Ndep	Translation elongation factor Tu family protein	519479	413975	357837	416341	434094	378058	469088	432725
Cre06.g259401.t1.1	33	2	78	0.694444	1.2695	TAP	S-adenosyl-L-methionine-dependent methyltransferase	15046.4	258657	70702.3	49218.3	75416.6	86380.8	69660.4	78603.7
Cre06.g259450.t1.2	16	1	473.55	0.375151	1.17646	Ndep	None	17544.6	1112.14	92475.9	100301	52012.1	42775.2	46285.8	107669
Cre06.g259600.t1.1	87	8	266.63	0.995252	3.66766	TAP	Subunit of GARP complex	25227.1	2.79567e+06	183677	161269	203099	200703	213668	245708
Cre06.g259800.t1.2	48	2	216.06	0.175331	5.17352	TAP	Cwc22 pre-mRNA splicing factor	204709	2.16743e+06	172677	173862	110899	134995	149865	129741
Cre06.g259850.t1.2	20	2	313.48	0.310285	4.31554	TAP	Putative chloroplast ribosomal protein L29	377318	4.5411e+06	321109	344001	327002	290373	350935	325508
Cre06.g259900.t1.2	65	9	1934.44	0.231411	2.10561	TAP	Chloroplast ATP synthase gamma chain	2.92024e+06	1.19847e+07	3.65658e+06	3.074e+06	373195	3.04792e+06	2.83697e+06	4.01708e+06
Cre06.g260200.t1.2	34	4	190.82	0.529889	3.05401	TAP	Mitochondrial substrate carrier protein	151571	1.58907e+06	110231	139687	149545	165847	176163	160230
Cre06.g260350.t1.2	46	5	292.77	0.121392	1.14066	Ndep	DnaJ-like protein	132713	169223	143382	166845	181999	183526	180540	152203
Cre06.g260400.t1.2	9	1	109.39	0.58002	1.15054	Ndep	Ubiquitin-like Flagellar Associated Protein	82021.4	14.5234	91864.2	79838.7	2477.35	81543.2	90298	117617
Cre06.g260450.t1.2	21	5	148.56	0.199372	1.81142	Ndep	Putative 2-oxoglutarate/malate translocator	199624	21397.2	407029	382946	356806	393944	414694	665895
Cre06.g260950.t1.2	56	9	535.52	0.303371	1.22498	TAP	EPS15 homology domain 1	349649	587248	324588	321304	304994	380069	302002	305025
Cre06.g261000.t1.2	23	2	347.56	0.295486	47.5225	TAP	Photosystem II 10 kDa polypeptide	270690	1.82113e+07	103680	59390.5	53839.4	126042	87005.5	125454
Cre06.g261026.t1.1	42	3	157.05	0.582983	3.04088	TAP	like SEX4 1	83916.9	1.49986e+06	135902	141058	148660	184722	145332	133193
Cre06.g261150.t1.2	41	2	343.74	0.317103	2.03751	TAP	Biotin synthase	187152	677829	134425	117283	173566	162640	105258	106601
Cre06.g261300.t1.2	24	2	114.88	0.411325	1.74454	TAP	Mannose-P-dolichol utilization defect 1 protein	100758	192733	41652.6	36644.1	52193.7	82163.2	52417.6	26340.3
Cre06.g261450.t1.2	33	4	446.59	0.929617	1.89237	TAP	High mobility group protein	69317.5	1.52637e+06	78576.5	89206.3	637548	104128	126938	63270.2
Cre06.g261500.t1.2	28	2	190.81	0.71797	1.03174	TAP	Conserved in the Plant Lineage and Diatoms	89989.4	24957.8	35857.2	24105.7	36279.7	50825.7	42653.2	39770.9
Cre06.g261650.t1.1	11	3	249.65	0.498591	1.08563	Ndep	Prefoldin molecular chaperone, subunit 3	250657	510110	453584	460012	475496	454423	438465	449352
Cre06.g261700.t1.2	20	3	140.76	0.0376357	1.72826	TAP	Ribosomal protein L10 family protein	457913	994915	577952	538572	409141	345026	288145	444356
Cre06.g261750.t1.2	54	7	499.77	0.474757	1.1115	TAP	putative chloride channel	732516	483098	474722	480341	468825	574530	428134	481443
Cre06.g261800.t1.2	36	5	609.26	0.994534	1.03925	TAP	Prephenate dehydratase	694078	297400	576954	560136	567692	428666	556126	495686
Cre06.g261900.t1.2	34	4	115.15	0.988694	1.05938	Ndep	Flagellar Associated Protein 71	204863	145650	217680	157349	91845.5	256030	172265	248483
Cre06.g262050.t1.2	15	2	280.13	0.379894	1.38708	TAP	Aldose-1-epimerase	157969	232205	75405	103527	118511	89848.4	125790	76141
Cre06.g262100.t1.1	40	6	539.45	0.396003	1.23166	Ndep	Glutathione reductase	459013	69038.6	478619	516857	537993	434119	496474	407874
Cre06.g262250.t1.2	29	5	135.05	0.381732	1.117	TAP	Mu1-Adaptin	342022	278880	240452	240731	273545	280070	235669	197359
Cre06.g262650.t1.1	70	5	192.92	0.195713	2.23203	TAP	Translation factor for psaA	630427	2.83646e+06	613725	660636	399143	421468	620255	683318
Cre06.g262700.t1.1	21	2	502.6	0.355888	23.968	TAP	Ubiquinol:cytochrome c oxidoreductase 14 kDa subunit, mitochondrial	52084.7	4.47359e+06	55825.2	31687.5	26002.1	40656.2	40367.6	85447.1
Cre06.g262850.t1.2	21	2	305.03	0.775807	1.16876	TAP	Small Rab-related GTPase	291021	487368	196010	170760	260730	254349	225415	239308
Cre06.g262900.t1.2	36	5	383.67	0.489611	3.28286	TAP	Phosphofructokinase	184624	2.58413e+06	227412	207952	245115	203993	248706	278202
Cre06.g263250.t1.1	58	10	791.19	0.37358	2.49943	TAP	None	350308	2.46364e+06	315828	363268	341955	343650	400554	311379
Cre06.g263300.t1.2	23	5	571.67	0.558433	1.04747	TAP	peroxin 11D	769819	687215	616405	637190	628868	579771	613528	765628
Cre06.g263950.t1.1	46	3	130.26	0.134979	3.37088	TAP	endoplasmic reticulum-type calcium-transporting ATPase 3	664454	469898	103953	95738.5	77809.9	105461	94361.5	118123
Cre06.g264050.t1.2	11	2	172.97	0.453017	9.50069	TAP	RING/FYVE/PHD-type zinc finger family protein	29299.6	316562	5822.48	1399.34	14761.4	684.408	5633.82	16084.4
Cre06.g264200.t1.2	34	6	618.08	0.79192	1.00229	Ndep	Iron-sulfur subunit of mitochondrial succinate dehydrogenase	639098	123539	599321	635816	289825	398911	608106	705500
Cre06.g264300.t1.2	28	4	562.77	0.0145164	4.1203	TAP	Chloroplast ribosomal protein S15	152358	343755	203639	173443	15422.7	21362.4	37098.5	138041
Cre06.g264350.t1.2	26	3	358.33	0.391835	1.32035	TAP	Chloroplast ribosomal protein L13	523916	1.34441e+06	620330	596894	633245	704898	493522	505249
Cre06.g264550.t1.2	14	1	47.69	0.908898	4.50263	TAP	Conserved in the Green Lineage	446.157	67375.4	498.507	513.302	11980	2087.66	135.913	1083.74
Cre06.g264600.t1.2	18	1	559.05	0.19838	66.5466	TAP	Histone H4	4649	2.65973e+06	27769.9	11610	13541.6	745.693	25358.6	983.579
Cre06.g265000.t1.2	25	1	387.8	0.413676	1.39423	TAP	Histone H3	101474	322002	134362	127405	123958	125538	96510.6	145480
Cre06.g265100.t1.1	58	3	177.74	0.432166	1.44854	TAP	ABC transporter family protein	336559	646909	176463	218884	267124	242060	203815	238865
Cre06.g265602.t1.1	37	3	138.39	0.587086	1.24799	TAP	PCF11P-similar protein 4	521206	4.52572e+06	3.78684e+06	3.90368e+06	566289	440572	4.41927e+06	4.7802e+06
Cre06.g265800.t1.2	40	8	717.53	0.28396	1.1618	TAP	Chloroplast ribosomal protein L28, imported to chloroplast	793483	1.27234e+06	864933	915725	752031	818569	774895	965306
Cre06.g265950.t1.1	218	9	488.14	0.257029	2.6956	TAP	Axonemal Inner Arm Dynein Heavy Chain 3	1.00883e+06	7.1572e+06	1.1508e+06	1.11659e+06	1.06544e+06	935279	1.01274e+06	857078
Cre06.g266700.t1.2	11	2	381.64	0.997301	1.01262	TAP	Histone H2A	2.82397e+06	4.14632e+06	1.66421e+06	2.38287e+06	2.59124e+06	4.06612e+06	1.85359e+06	2.36916e+06
Cre06.g267100.t1.2	48	6	233.9	0.464994	1.07451	TAP	Subunit of the Signal Recognition Particle	958996	1.092e+06	1.88495e+06	1.57421e+06	334898	346560	1.63442e+06	2.81216e+06
Cre06.g267200.t1.2	3	1	147.29	0.244406	1.39844	Ndep	NADH:ubiquinone oxidoreductase 13 kDa subunit	175346	28457.2	99946.9	124779	133661	157212	136641	171758
Cre06.g267350.t1.2	32	6	354.48	0.90656	2.06129	TAP	(1 of 1) PTHR12737//PTHR12737:SF21 - DIMETHYLARGININE DIMETHYLAMINOHYDROLASE // SUBFAMILY NOT NAMED	100073	2.52371e+06	380976	391377	460127	470155	416249	301049
Cre06.g267500.t1.2	9	1	52.01	0.199724	1.77714	Ndep	20S proteasome beta subunit C2	360321	26772.2	444982	476416	574971	607407	502886	640111
Cre06.g267600.t1.2	22	1	92.82	0.000734943	6.15978	TAP	lycopene epsilon cyclase, putative chloroplast precursor	148787	211695	226789	185771	41774.9	12074.9	37020.3	34628.2
Cre06.g267700.t1.2	31	2	220.89	0.391116	1.22541	Ndep	Signal peptide peptidase	522062	84560.8	482610	458228	448290	424679	506831	516474
Cre06.g268200.t1.2	19	8	169.71	0.468799	1.13543	Ndep	Lipid transfer machine permease	321311	105670	387042	382239	322344	319028	364396	352499
Cre06.g268600.t1.2	23	6	369.42	0.355981	8.2619	TAP	Nucleic acid binding protein	179607	4.98316e+06	169545	148642	154987	196924	154160	157329
Cre06.g268750.t1.2	39	5	300.14	0.257583	1.06309	TAP	Malate dehydrogenase, decarboxylating	246811	214018	234780	229431	199223	211032	241105	218782
Cre06.g269050.t1.2	76	17	2800.84	0.331234	1.24775	Ndep	possible chloroplast protein translocon component Tic62	2.64021e+06	691626	2.46473e+06	2.50529e+06	2.60763e+06	2.39436e+06	2.7065e+06	2.65016e+06
Cre06.g269350.t1.2	55	2	157.62	0.314769	1.46102	Ndep	GC-rich sequence DNA-binding factor-like protein	473901	8715.19	294759	375128	423860	319072	416847	524048
Cre06.g269450.t1.2	34	8	738.18	0.223017	3.92907	TAP	Eukaryotic translation initiation factor 3, subunit G	755026	7.39341e+06	750203	754926	607360	563092	700014	586497
Cre06.g269601.t1.1	12	1	127.17	0.355587	1.28623	Ndep	Carbohydrate-binding-like fold	1.23062e+06	112028	958513	991513	1.0649e+06	1.00401e+06	1.0285e+06	1.13775e+06
Cre06.g269650.t1.2	20	5	287.73	0.494774	1.11813	Ndep	Carbohydrate-binding-like fold	614609	87189.3	400192	416104	383666	502215	385983	425559
Cre06.g269950.t1.2	95	29	3360.75	0.301431	1.35011	TAP	Cell Division Cycle protein 48	8.64124e+06	5.54712e+06	4.1566e+06	7.83282e+06	7.58104e+06	2.35325e+06	6.77578e+06	2.67932e+06
Cre06.g270100.t1.1	41	4	134.63	0.651789	1.2715	TAP	Starch Branching Enzyme	472299	120346	236787	224551	148119	247445	190296	243072
Cre06.g270750.t1.1	28	6	193.18	0.398273	4.81396	TAP	(1 of 3) PF07887 - Calmodulin binding protein-like (Calmodulin_bind)	135853	2.17102e+06	110267	125932	131584	133169	149770	113747
Cre06.g271200.t1.2	73	13	1484.53	0.214081	1.2841	Ndep	Pyridine nucleotide-disulphide oxidoreductase	1.09419e+06	460755	645140	727899	1.06006e+06	1.13324e+06	758090	808434
Cre06.g271700.t1.1	19	1	272.64	0.491208	107.728	TAP	Metallopeptidase M20 family protein	0	333738	186.464	616.036	0	2133.56	971.872	0
Cre06.g271850.t1.2	66	4	267.42	0.358063	1.2239	TAP	ABC transporter family protein	119086	224022	110494	156485	126905	131228	130701	109642
Cre06.g271950.t1.2	48	2	109.24	0.602922	1.01842	Ndep	possible protein transporter	3.73311e+06	445162	3.1103e+06	3.26623e+06	2.69548e+06	2.39756e+06	2.96416e+06	2.69197e+06
Cre06.g272050.t1.2	98	26	2660.42	0.455019	1.14153	Ndep	Phosphoglycerate mutase, 2,3-bisphosphoglycerate-independent	2.8805e+06	893639	2.227e+06	2.22672e+06	2.34521e+06	2.76706e+06	2.20362e+06	2.07646e+06
Cre06.g272650.t1.2	43	5	1153.67	0.323793	98.3389	TAP	Light-harvesting protein of photosystem I	77739.1	5.42486e+07	231691	198091	109958	106202	120400	220250
Cre06.g272800.t1.2	33	5	929.63	0.249494	3.66922	TAP	Cytosolic 80S ribosomal protein S8	118851	1.42659e+06	248396	130609	101245	124800	155237	143203
Cre06.g272850.t1.2	37	7	773.64	0.834802	1.48887	TAP	Chloroplast ribosomal protein L1	820577	70262.9	356102	367835	220161	400192	223233	240977
Cre06.g272900.t1.2	52	3	1922.83	0.29306	1.45099	Ndep	Flavin-containing amine oxidase	2.84398e+06	385106	2.4745e+06	3.02659e+06	3.82385e+06	3.6797e+06	3.16757e+06	1.99629e+06
Cre06.g272950.t1.1	36	8	874.01	0.277928	1.85505	TAP	Cytosolic 80S ribosomal protein S18	1.17571e+06	5.06479e+06	1.35519e+06	1.35559e+06	1.21755e+06	1.28823e+06	986018	1.33356e+06
Cre06.g273000.t1.2	11	3	233.18	0.538882	27.7953	TAP	Protein Kinase C Binding Protein	22243.6	3.40668e+06	13481.3	26640.3	30088.2	31133.2	35288.9	28296.8
Cre06.g273050.t1.2	29	1	124.38	0.739016	1.26178	TAP	Conserved in the Green Lineage and Diatoms	1.1352e+06	297139	1.15374e+06	926584	813576	652675	741558	576084
Cre06.g273250.t1.2	31	1	184.93	0.533377	11.0001	TAP	Glycerol-3-phosphate acyltransferase	1312.01	332855	5039.69	3459.88	24049.2	3640.28	762.575	2699.24
Cre06.g273300.t1.2	67	12	1206.62	0.194876	3.60319	TAP	Threonyl-tRNA synthetase	343559	1.99685e+06	202247	219455	210079	156544	203654	196297
Cre06.g273413.t1.1	76	10	699.16	0.831321	1.3691	TAP	S-adenosyl-L-methionine-dependent methyltransferases superfamily protein	112832	753749	261266	262811	232340	266455	245091	271860
Cre06.g273500.t1.2	45	4	337.89	0.615473	1.01775	Ndep	Apyrase ortholog	96955.6	925421	999749	895350	538237	802141	656838	972048
Cre06.g273550.t1.2	13	2	174.1	0.262855	14.9874	TAP	None	118499	3.11201e+06	50052.2	55233.1	53304.9	49611.4	86343.5	33313.6
Cre06.g273600.t1.2	15	4	392.48	0.573013	1.22133	TAP	Cytosolic 80S ribosomal protein S27a	1.27449e+06	3.22452e+06	1.46781e+06	1.43778e+06	1.80168e+06	1.83249e+06	1.12355e+06	1.30498e+06
Cre06.g273700.t1.2	41	9	1058.67	0.552971	1.57936	TAP	Photosystem II stability/assembly factor HCF136	875652	4.12879e+06	1.11322e+06	978829	1.12014e+06	1.22481e+06	1.02937e+06	1.11895e+06
Cre06.g273750.t1.1	30	7	341.87	0.236053	10.0137	TAP	Chloroplast sulfate transporter	100518	1.46378e+06	34380	47590.9	38494	36171.6	57058	32676.9
Cre06.g274050.t1.1	110	11	227.09	0.480016	1.18589	Ndep	(1 of 5) PF00855 - PWWP domain (PWWP)	1.42624e+06	242413	1.30496e+06	1.36722e+06	953736	998772	1.57956e+06	1.6157e+06
Cre06.g274500.t1.2	9	2	134.54	0.444334	1.16323	Ndep	polyadenylate-binding protein 1	913643	108470	628778	759447	743137	643402	764387	652860
Cre06.g274650.t1.1	45	4	569.25	0.202497	2.94237	TAP	Complex I intermediate-associated CIA30 protein, mitochondrial	97009.7	588673	88730.6	82935.7	66456.5	74816.6	80475.7	69631.8
Cre06.g274700.t1.1	30	2	60.31	0.367756	1.23043	TAP	OTU-like cysteine protease	169524	104602	159119	147463	43100.1	78304.4	160170	190379
Cre06.g275050.t1.1	23	5	397.49	0.381584	1.12454	Ndep	Gamma-glutamyl hydrolase	943549	524811	869375	983224	1.02571e+06	853246	878144	977450
Cre06.g275100.t1.2	51	5	1075.95	0.415077	1.16999	Ndep	Nucleolin	1.48511e+06	25939	1.2269e+06	1.38456e+06	1.21712e+06	1.29646e+06	1.14511e+06	1.16461e+06
Cre06.g275250.t1.2	37	4	101.28	0.317536	1.32284	Ndep	None	926781	141602	841006	671645	814011	721613	881618	997047
Cre06.g275450.t1.1	33	2	87.23	0.556433	6.10973	TAP	Leucine-rich receptor-like protein kinase family protein	43188.1	1.46656e+06	45521.4	55070.5	69430.8	64538	70099.8	59500.3
Cre06.g275650.t1.2	46	8	498.68	0.125873	1.45948	Ndep	26S proteasome regulatory subunit	467410	190975	438104	467910	554609	726876	455002	546722
Cre06.g275900.t1.2	44	2	373.87	0.730769	1.01281	Ndep	Histone H1	490152	1.0727e+06	492919	605672	665628	710071	691478	628350
Cre06.g276400.t1.1	47	4	118.16	0.707005	1.0396	Ndep	None	333659	75275.5	236960	279034	192595	180428	334795	253739
Cre06.g276550.t1.2	25	1	577.07	0.498655	1.41886	Ndep	Histone H2B	236.981	30652.8	12876.8	1746.61	0	82.5631	25351.4	39143.1
Cre06.g277100.t1.2	24	3	106.1	0.413031	1.37387	TAP	Saccharopine dehydrogenase	817910	2.31604e+06	880718	932326	831837	864388	887478	1.01707e+06
Cre06.g277200.t1.2	20	3	135.51	0.582858	1.19947	TAP	Diaminopelargonic acid synthase	402943	7353.38	109369	152183	150874	144267	160512	104466
Cre06.g278086.t1.1	11	2	76.48	0.301699	4.84109	TAP	endoribonuclease L-PSP family protein	0	303697	483.666	581.271	41615.1	3841.71	10854.4	6641.94
Cre06.g278087.t1.1	76	13	977.14	0.502372	1.06192	Ndep	(1 of 4) PTHR16222//PTHR16222:SF17 - ADP-RIBOSYLGLYCOHYDROLASE // SUBFAMILY NOT NAMED	2.02373e+06	95333	1.69369e+06	1.6858e+06	1.54284e+06	1.47001e+06	1.52495e+06	1.30121e+06
Cre06.g278088.t1.1	13	1	127.92	0.0202123	3.35732	TAP	Histone H2A variant	12236.5	41893.3	20531.7	16963.5	4342.24	7836.46	11904.2	3208.29
Cre06.g278090.t1.1	23	3	120.41	0.393181	2.57912	TAP	Mitochondrial ribosomal protein L1	61379.5	637692	87025	103963	68691.5	55549	109809	111053
Cre06.g278097.t1.1	11	2	231.17	0.64269	1.04415	TAP	putative mRNA export protein	28167.2	246134	98322.7	102209	119135	116274	111318	108030
Cre06.g278104.t1.1	13	1	79.78	0.0611368	1.21198	Ndep	None	160186	156583	210170	209340	235838	203395	227413	225708
Cre06.g278117.t1.1	25	3	168.09	0.54216	1.69679	TAP	Conserved in the Plant Lineage and Diatoms	98868.9	455293	90266	94204.2	100116	132405	100992	101798
Cre06.g278122.t1.1	11	1	90.92	0.3653	18.5162	TAP	lipid-binding serum glycoprotein family protein	9535.82	725683	5491.84	12099.9	10006.5	19536.7	8670.32	2443.27
Cre06.g278125.t1.1	142	17	1694.38	0.44911	2.54508	TAP	kinesin-like calmodulin-binding protein (ZWICHEL)	356345	3.20251e+06	460616	358633	470261	457590	356698	435676
Cre06.g278135.t1.1	45	7	499.63	0.44784	6.71146	TAP	Cytosolic 80S ribosomal protein L21	314053	7.76588e+06	250027	230910	296339	475157	186043	318021
Cre06.g278139.t1.1	15	2	50.99	0.332137	1.42777	TAP	RAB GTPASE HOMOLOG B18	134204	555604	623877	346261	144178	115805	92071	810561
Cre06.g278142.t1.1	28	3	151.11	0.121405	1.38499	Ndep	Methylthiotransferase	230621	130039	310215	239935	309578	346934	248437	356517
Cre06.g278148.t1.1	49	10	933.63	0.377747	1.62013	TAP	glyoxylate reductase 2	2.17931e+06	7.50958e+06	1.96771e+06	2.16783e+06	2.39699e+06	1.9122e+06	2.1692e+06	2.05452e+06
Cre06.g278154.t1.1	40	2	222.92	0.984701	1.10915	TAP	(1 of 1) PTHR31560:SF0 - UPF0652 PROTEIN	161025	134829	374087	369879	273217	208090	246790	209399
Cre06.g278163.t1.1	38	6	892.78	0.456602	59.4504	TAP	Acetylornithine aminotransferase	1495.51	798252	2499.84	1605.24	1153.16	6200.27	5462.58	705.409
Cre06.g278165.t1.1	31	5	135.19	0.233346	1.44748	TAP	(1 of 37) 3.4.24.38 - Gametolysin / Lysin	331531	400497	179883	164290	214684	172841	166370	189605
Cre06.g278167.t1.1	23	3	99.95	0.983003	1.00793	TAP	(1 of 1) PTHR21037//PTHR21037:SF2 - SIMILAR TO MITOCHONDRIAL RIBOSOMAL PROTEIN L14 // MCG15614	559684	405841	525996	617673	560232	522350	531609	478414
Cre06.g278168.t1.1	22	2	194.95	0.181547	2.72047	TAP	(1 of 3) PTHR30535//PTHR30535:SF2 - VITAMIN B12-BINDING PROTEIN // SUBFAMILY NOT NAMED	235272	988144	143935	169935	165330	132882	153014	113856
Cre06.g278169.t1.1	36	12	770.93	0.7356	3.48222	TAP	None	17813.7	1.55784e+06	248097	148433	101876	111382	88413.2	264687
Cre06.g278170.t1.1	17	4	432.5	0.581322	4.97131	TAP	Flagellar Associated Protein 237	241340	8.98446e+06	491641	415135	527206	527642	425435	557927
Cre06.g278172.t1.1	11	1	46.66	0.295903	2.02898	Ndep	vesicle-associated membrane protein 713	33014.3	0	35367.6	31567.6	54823	59264.2	52310.9	36397.4
Cre06.g278183.t1.1	32	3	96.14	0.237494	3.68423	TAP	electron carriers;protein disulfide oxidoreductases	112242	1.06484e+06	118981	109219	88671.8	79433.3	108431	104896
Cre06.g278185.t1.1	63	13	2028.07	0.521745	1.08284	TAP	UDP-glucose dehydrogenase	4.63525e+06	69059.8	1.43852e+06	1.70908e+06	2.30196e+06	2.1894e+06	1.38143e+06	1.37841e+06
Cre06.g278188.t1.1	10	1	86.94	0.712162	1.06009	TAP	NADH:ubiquinone oxidoreductase 10 kDa subunit	514421	344906	319832	403834	330722	344509	392645	425394
Cre06.g278195.t1.1	16	2	349.51	0.281809	25.0544	TAP	None	21427.9	2.39207e+06	25728.3	36197.9	6348.63	20649.7	30865.1	40938.7
Cre06.g278196.t1.1	20	2	109.64	0.508291	1.17261	Ndep	(1 of 3) PF01575 - MaoC like domain (MaoC_dehydratas)	55790.5	29304.5	65348.1	66105.6	94977.3	55520.2	55408.6	48021.3
Cre06.g278202.t1.1	15	2	73.26	0.138332	4.64726	TAP	Inositol monophosphatase family protein	260167	298390	31559.5	34902	32421.1	37566.4	17666.8	46837.5
Cre06.g278203.t1.1	42	1	150.92	0.484157	1.57894	TAP	(1 of 1) PTHR21551 - TOPOISOMERASE II-ASSOCIATED PROTEIN PAT1	226578	958907	229138	222385	71247.7	356856	264436	344237
Cre06.g278210.t1.1	63	18	2330.94	0.857351	1.13642	TAP	Phosphoglucomutase	2.11076e+06	4.91936e+06	1.89154e+06	1.98002e+06	2.30363e+06	2.71224e+06	2.21641e+06	2.36069e+06
Cre06.g278211.t1.1	31	4	316.93	0.125281	1.73731	TAP	None	788233	1.14602e+06	692189	684056	157164	225604	669972	852797
Cre06.g278213.t1.1	25	7	1148.75	0.490237	3.29068	TAP	Light-harvesting protein of photosystem I	266131	3.38299e+06	430739	184042	228868	340043	366304	360535
Cre06.g278215.t1.1	37	4	296.1	0.124387	2.36551	Ndep	beta-hydroxyisobutyryl-CoA hydrolase 1	194762	15415.6	236297	223259	407141	560598	367096	249426
Cre06.g278221.t1.1	53	10	516.6	0.287553	2.75681	TAP	Trehalose-6-phosphate synthase/phosphatase	507978	2.61957e+06	322417	324010	377563	362823	337294	291286
Cre06.g278222.t1.1	40	7	1225.17	0.31686	2.62351	TAP	Receptor of activated protein kinase C	2.67191e+06	1.92102e+07	2.77915e+06	2.7395e+06	2.73583e+06	2.74827e+06	2.47607e+06	2.48417e+06
Cre06.g278225.t1.1	82	12	849.04	0.150097	1.08898	Ndep	tetratricopeptide repeat (TPR)-containing protein	431463	403321	464864	428354	486743	473467	416649	504906
Cre06.g278236.t1.1	19	2	231.12	0.321612	1.32926	TAP	Putative ubiquinone / menaquinone biosynthesis methyltransferase	571958	1.27442e+06	587891	559948	511953	572128	567053	601411
Cre06.g278239.t1.1	41	3	384.13	0.288531	1.14333	Ndep	Serine/arginine-rich pre-mRNA splicing factor	243199	135597	172017	200739	217166	242351	199478	200275
Cre06.g278247.t1.1	54	4	149.04	0.298754	1.83479	TAP	None	262356	916155	210609	225797	187245	159616	268626	264679
Cre06.g278249.t1.1	29	2	87.72	0.284332	1.38458	TAP	Putative aspartate aminotransferase	361580	720191	377632	368041	109700	111984	444451	653715
Cre06.g278254.t1.1	30	4	137.36	0.580387	1.35562	TAP	ser/arg-rich protein kinase 4	2.26261e+06	6.13844e+06	1.77474e+06	1.95956e+06	2.1933e+06	2.48714e+06	2.53369e+06	1.73772e+06
Cre06.g278255.t1.1	124	7	1624.37	0.304129	2.26107	TAP	None	506276	2.87749e+06	525325	515224	468228	453739	464534	570228
Cre06.g278256.t1.1	34	6	326.87	0.218262	1.14505	TAP	26S proteasome regulatory subunit	460590	555352	371651	408641	401265	376836	419293	371307
Cre06.g278350.t1.1	25	3	93.45	0.146401	1.66594	TAP	Arogenate/prephenate dehydrogenase	153088	90261.2	105444	114677	23562.9	22867.7	143670	88102.7
Cre06.g278750.t1.2	44	8	1019.6	0.0541415	2.53736	TAP	mitochondrial uncoupling protein	1.01353e+06	1.34379e+06	423613	362910	281449	300174	272453	384946
Cre06.g278800.t1.2	16	1	70.56	0.355918	Inf	TAP	Peroxisomal membrane 22 kDa (Mpv17/PMP22) family protein	0	1.13366e+06	0	0	0	0	0	0
Cre06.g279000.t1.2	10	3	51.03	0.272852	1.25563	Ndep	20S proteasome beta subunit A1	312127	87807.7	180387	197201	247436	227039	271716	230092
Cre06.g279100.t1.2	6	3	55.74	0.165345	1.91151	Ndep	Subunit of chromatin modifying protein	41201.9	5738.28	114525	100524	144158	112410	92268.4	151958
Cre06.g279150.t1.2	58	11	1539.4	0.232663	1.43773	TAP	Aspartyl-tRNA synthetase	1.0456e+06	1.93217e+06	799782	791708	994286	777300	784129	622395
Cre06.g279250.t1.2	21	2	214.87	0.330719	1.14929	TAP	Partner of Y14/RBM8A-MAGOH	225817	249676	171265	170128	148277	172581	220733	169180
Cre06.g279400.t1.2	26	5	432.97	0.361769	1.19636	Ndep	Serine carboxypeptidase	320916	170350	243493	300043	371487	346213	212813	307481
Cre06.g279474.t1.1	49	5	171.15	0.341344	1.3593	Ndep	Terminal uridyltransferase	302314	25970.7	382114	403775	379085	275838	401265	458305
Cre06.g279500.t1.1	19	3	29.18	0.272167	1.24037	Ndep	Conserved in the Plant Lineage	1.5553e+06	606755	1.14155e+06	1.31028e+06	1.35335e+06	1.30643e+06	1.76545e+06	1.29772e+06
Cre06.g279700.t1.1	44	3	102.05	0.330419	1.55862	TAP	(1 of 1) PTHR15535:SF22 - PROTEIN RLIB	3.28925e+06	1.07826e+07	3.50558e+06	3.58164e+06	3.12206e+06	3.09113e+06	3.43748e+06	3.92482e+06
Cre06.g279750.t1.2	33	2	159.67	0.353304	1.18587	Ndep	Methionine aminopeptidase	580520	223488	582695	576931	558122	556226	608780	605484
Cre06.g279850.t1.2	25	3	252.64	0.51557	2.4833	TAP	Putative dehydrogenase	109475	1.16521e+06	151173	140543	190574	176139	143398	120662
Cre06.g280050.t1.2	89	7	491.42	0.405891	1.29555	Ndep	5' to 3' exoribonuclease	763247	91009.3	310294	460582	488343	467935	842505	306655
Cre06.g280650.t1.2	25	4	511.62	0.0885684	1.65881	TAP	Conserved in the Green Lineage	559338	1.14107e+06	470386	469822	405263	368926	393855	423832
Cre06.g280850.t1.1	14	3	125.32	0.495501	3.11881	TAP	20S proteasome beta subunit, type 4	19058.4	203380	14385.2	18823.2	20722.1	19669.3	23918.3	17659.9
Cre06.g280950.t1.2	59	9	1220.04	0.210715	1.24598	Ndep	Pyruvate kinase	407188	334925	692741	733260	672328	641322	670866	716920
Cre06.g281150.t1.2	23	2	69.99	0.905704	4.98897	TAP	None	546.421	112532	5518.14	7532.97	7334.52	4504.59	7144.24	6298.31
Cre06.g281350.t1.2	80	6	550.89	0.67864	1.17512	TAP	Mitochondrial LON protease	1.16396e+06	431299	993029	980755	790594	693783	838075	714709
Cre06.g281600.t2.1	38	4	223.96	0.549234	1.14349	Ndep	Low-CO2-inducible protein 23	418996	36445.9	235668	353365	192585	182930	414574	404255
Cre06.g281800.t1.2	36	3	346.77	0.061868	2.74525	TAP	(1 of 6) PF09353 - Domain of unknown function (DUF1995) (DUF1995)	133288	442874	119579	97712.4	92902.8	59574.1	80784	55767.1
Cre06.g281900.t1.2	15	1	67.32	0.0939724	3.10003	Ndep	Zinc/iron transporter	99.332	585.117	26254.5	31457.7	42848.6	43548.8	41466.4	53167.8
Cre06.g282000.t1.1	93	1	1448.58	0.82441	1.04599	TAP	Soluble starch synthase III	268759	117871	501081	302493	241174	300528	326199	269974
Cre06.g282200.t1.2	31	7	308.11	0.284163	1.87513	TAP	Subunit of the ESCRT-III complex, SNF homolog	355781	1.48236e+06	359191	386202	326404	285710	348755	416922
Cre06.g282500.t1.2	26	3	702.9	0.0358974	1.37328	TAP	Cytosolic 80S ribosomal protein L23a	1.91447e+06	1.40644e+06	1.21101e+06	1.40627e+06	1.18127e+06	1.17888e+06	1.05593e+06	908022
Cre06.g282800.t1.2	56	12	3024.68	0.271491	1.19724	TAP	Isocitrate lyase	2.12512e+07	3.21763e+07	2.10851e+07	1.85573e+07	1.87845e+07	1.77779e+07	1.80003e+07	2.31745e+07
Cre06.g282900.t1.2	31	4	362.82	0.308094	2.65311	TAP	(1 of 1) K09288 - coiled-coil domain-containing protein 6 (CCDC6, PTC)	40534.4	370406	62433.9	60020.8	56362.5	41371.3	38462.6	64849.2
Cre06.g283050.t1.2	37	5	920.44	0.950804	6.2096	TAP	light-harvesting protein of photosystem I	22410.3	7.94026e+06	286776	354762	450352	355025	255756	324498
Cre06.g283150.t1.2	14	2	138.26	0.374215	2.53041	TAP	peroxin 22	43074	337977	41417.5	46388.2	14385.6	50834.1	52294.2	67775
Cre06.g283200.t1.2	22	3	339.53	0.337376	1.37984	Ndep	SET domain-containing protein	757106	27723.2	465842	630939	737271	615393	781367	462290
Cre06.g283300.t1.2	7	1	114.58	0.0881418	1.24291	TAP	Ankyrin repeat family protein	341812	483466	324844	338979	266932	327357	298034	305754
Cre06.g283400.t1.2	40	3	144.72	0.276733	3.55753	TAP	sucrose-phosphatase	79904	702776	68507.2	69152	68904.4	57668.6	69637.4	62491.6
Cre06.g283634.t1.1	88	4	242.45	0.387597	1.51435	Ndep	ATP/GTP-binding protein family	656735	237970	260409	574244	467060	261335	820995	1.06946e+06
Cre06.g283800.t1.2	35	4	95.78	0.113478	3.64434	TAP	None	329356	1.99976e+06	323488	268933	127750	124870	243304	305742
Cre06.g284000.t1.2	21	3	86.86	0.670068	1.01948	Ndep	BSD domain-containing protein	117566	266236	70319.6	80939	147017	146286	92606.1	159574
Cre06.g284200.t1.2	25	1	530.95	0.669419	3.12536	TAP	Light-harvesting Chlorophyll a/b binding protein of LHCII	12958.4	226573	9547.08	9883.96	47027.2	19675.8	10108.6	6047.03
Cre06.g284250.t1.2	31	1	1193.98	0.490014	1.24127	TAP	Light-harvesting Chlorophyll a/b binding protein of LHCII	1.49363e+06	2.88659e+06	1.22539e+06	1.24934e+06	1.4823e+06	1.13383e+06	1.42729e+06	1.47912e+06
Cre06.g284550.t1.2	60	8	438.54	0.207937	1.15236	Ndep	None	616106	416948	506261	577172	559626	554747	715535	609036
Cre06.g284600.t1.2	19	1	112.78	0.300205	28.2193	TAP	rubredoxin	8680.32	579091	2535.81	9766.81	7146.4	8134.67	3630.52	2353.04
Cre06.g284650.t1.2	23	2	75.12	0.267475	7.17227	TAP	Dual-specificity protein phosphatase	119749	2.67763e+06	153274	110878	94302.3	113387	104539	114629
Cre06.g284700.t1.2	36	8	267.08	0.029072	1.3721	TAP	Alanine aminotransferase	498797	750697	672021	631748	546071	397651	478651	438470
Cre06.g284750.t1.2	53	12	1183.44	0.224601	5.34148	TAP	Translation elongation factor Tu family protein	292314	3.45614e+06	243835	212207	160999	172245	177064	276832
Cre06.g284900.t1.2	30	5	967.88	0.926517	1.00603	TAP	Cyclophilin	3.05253e+06	4.33373e+06	2.75078e+06	2.9122e+06	3.29268e+06	3.375e+06	3.22973e+06	3.07356e+06
Cre06.g285150.t1.2	22	4	171.49	0.877131	1.05297	TAP	putative L-ascorbate peroxidase	202569	300273	170177	162106	213766	211861	174951	192537
Cre06.g285401.t1.1	20	4	635.87	0.466417	7.17797	TAP	Histone-like Flagellar Associated protein	249315	7.44531e+06	302213	163125	176645	342620	280184	337358
Cre06.g286000.t1.2	24	3	163.24	0.326149	1.2253	Ndep	None	88685	56864.5	170144	143305	160116	111360	135079	155855
Cre06.g286050.t1.2	21	1	81.62	0.349997	31216.7	TAP	Mitochondrial substrate carrier protein	70.7972	1.94763e+06	0	0	0	62.3928	0	0
Cre06.g286250.t1.2	29	3	349.92	0.182146	1.86496	Ndep	Mitochondrial substrate carrier protein	10892.8	188260	162865	149767	217589	261388	203748	271732
Cre06.g286300.t1.2	30	1	95.62	0.0619034	5.14886	TAP	Ubiquinone/menaquinone biosynthesis methyltransferase	174997	18310.8	133274	216120	15818.3	16184.8	17212	56187.4
Cre06.g287250.t1.2	49	1	184.76	0.130318	27.8598	TAP	Component of oligomeric golgi complex	43696.4	230.618	3003.02	2916.61	0	338.429	258.462	1192.31
Cre06.g288500.t1.2	28	6	369.67	0.973754	1.24646	TAP	Arabinosyl transferase on mono-arabinosylated hydroxyproline	96630.3	650194	262471	246427	266443	298518	197258	245210
Cre06.g288700.t1.2	105	22	2289.53	0.273145	1.52636	Ndep	Glycolate dehydrogenase	1.4027e+06	66491.1	1.28281e+06	1.12771e+06	1.5989e+06	1.52007e+06	1.45155e+06	1.35134e+06
Cre06.g288800.t1.2	22	3	67.8	0.444185	1.20221	TAP	Haloacid dehalogenase-like hydrolase (HAD) superfamily protein	332843	187337	164033	183464	93262.7	76636.5	293748	258087
Cre06.g289450.t1.1	89	5	215.69	0.258044	1.46347	TAP	DENN (AEX-3) domain-containing protein	3.32903e+06	1.38584e+06	3.08484e+06	2.9009e+06	545401	483882	2.47729e+06	3.80524e+06
Cre06.g289550.t1.2	26	5	623.83	0.954092	1.04659	TAP	Cytosolic 80S ribosomal protein L32	385791	148296	383791	344119	307799	332052	324599	241373
Cre06.g289850.t1.1	24	2	88.06	0.34753	1.38465	Ndep	Starch Branching Enzyme	57969.1	3814.67	1.78889e+06	1.91932e+06	333702	305895	1.95976e+06	2.62076e+06
Cre06.g290100.t1.2	26	2	217.86	0.913169	2.79815	TAP	Early endosomal Qc-SNARE protein, Syx6/Tlg1/Syntaxin 6-family (Qc.III.b)	41966	1.77717e+06	143572	176971	187134	189767	179570	208206
Cre06.g290150.t1.1	35	5	154.33	0.463443	2.2204	TAP	Conserved in the Green Lineage	73213.5	548831	77598.2	90186.9	85336.1	75221.6	99216.1	95941.2
Cre06.g290350.t1.2	18	3	177.97	0.139325	1.54625	TAP	None	115213	293908	181584	157162	110895	95122.3	101441	176208
Cre06.g290950.t1.2	37	10	976.06	0.268896	12.3996	TAP	Cytosolic 80S ribosomal protein S5	163131	4.8901e+06	107429	117962	86780.5	68623.5	149671	120635
Cre06.g291150.t1.1	51	5	308.06	0.885127	1.01369	Ndep	DEAD/DEAH box helicase	409541	264742	308714	381131	341167	317896	425404	298335
Cre06.g291550.t1.2	13	1	72.09	0.0520524	4.18845	TAP	None	44021.8	28180.9	53686.5	48997.3	169.95	3191.3	4222.96	34170.2
Cre06.g291850.t2.1	66	5	176.53	0.321553	1.36906	TAP	RNI-like superfamily protein	1.08086e+06	444709	992839	799499	258190	266515	860656	1.03814e+06
Cre06.g292000.t1.1	33	3	409.68	0.525039	6.54191	TAP	ENTH/VHS/GAT family protein	2684.53	390205	7416.87	5444.1	53409.5	2959.43	3865.1	1789.15
Cre06.g292100.t1.2	27	3	100.2	0.739908	1.09268	Ndep	putrescine-binding periplasmic protein-related	26723.8	72109.5	110317	49250.3	71545.3	66172.3	34270.2	110362
Cre06.g292400.t1.1	31	1	137.71	0.382537	1.09652	Ndep	DUF2358 domain protein	394928	0	385115	371923	332654	302573	301005	326927
Cre06.g292500.t3.1	23	1	241.71	0.512344	31.6546	TAP	conserved expressed protein cyclophilin type	700.379	447647	4428.09	4886.74	2779.92	2635.18	5426.67	3616.25
Cre06.g292550.t1.2	24	5	636.82	0.854753	1.78365	TAP	Flagellar Associated Protein 15	52785.4	2.93591e+06	660640	703594	680826	559447	639099	561091
Cre06.g292700.t1.2	36	7	495.81	0.278804	1.21085	TAP	Protein kinase superfamily protein	356447	537920	294909	314999	302442	293383	328329	318172
Cre06.g293051.t1.1	25	2	86.92	0.557141	1.19804	Ndep	Ammonium transporter	89200.5	9398.52	81928	100632	53945.2	43163.1	135061	104669
Cre06.g293150.t1.2	27	6	761.83	0.84231	1.52014	TAP	Phosphoglycerate mutase	234275	1.36945e+06	247454	233913	362753	437299	249540	322056
Cre06.g293250.t1.1	33	3	123.99	0.7096	1.09597	TAP	C-CAP/cofactor C-like domain-containing protein	66453.2	137304	103174	112273	110796	100792	84508.2	86398.1
Cre06.g293582.t1.1	45	10	1145.15	0.766475	1.03038	TAP	ATP binding;leucine-tRNA ligases;aminoacyl-tRNA ligases;nucleotide binding;ATP binding;aminoacyl-tRNA ligases	1.03209e+06	764942	775717	874122	805000	756017	887052	897167
Cre06.g293700.t1.2	24	1	68.24	0.180914	2.04919	Ndep	Mitochondrial ribosomal protein L7/L12	47031.7	2887.98	39610.8	51450.8	97330.8	93785.6	52718.1	45063
Cre06.g293850.t1.2	19	2	378.95	0.96849	29.3284	TAP	Gamma carbonic anhydrase	17803.3	386180	0	8370.66	1859.65	4014.5	7327.88	857.868
Cre06.g293950.t1.2	66	13	2504.5	0.372168	5.92243	TAP	Serine hydroxymethyltransferase	614683	1.61903e+07	806985	889012	842476	763601	839241	678567
Cre06.g294000.t1.1	19	2	296.52	0.484626	2.71346	TAP	Dienelactone hydrolase family protein	63800.5	561204	65890.4	49398	64135.8	70866.6	67075.3	70745.3
Cre06.g294450.t1.1	37	9	457.91	0.293665	2.66408	TAP	Aldo/keto reductase	506434	3.05628e+06	396243	439166	391903	432056	434557	392384
Cre06.g294650.t1.2	44	12	1495.41	0.802866	2.64832	TAP	Alanine-glyoxylate transaminase	401561	6.89868e+06	361647	384985	1.30534e+06	1.02627e+06	370993	335889
Cre06.g294750.t1.2	15	1	213.47	0.353615	1.32635	TAP	Chlorophyll synthetase	594448	1.3486e+06	569204	637392	561519	506081	520089	786987
Cre06.g294950.t1.1	39	8	1222.67	0.217988	2.24439	TAP	Enoyl-[acyl-carrier-protein] reductase	194244	1.28027e+06	368389	361040	126320	225897	234233	395528
Cre06.g295400.t1.2	28	8	510.54	0.407628	1.20166	Ndep	Mitochondrial substrate carrier protein	1.0236e+06	182793	941378	865067	988838	892041	931884	807645
Cre06.g295450.t1.2	43	9	1237.17	0.409649	1.85557	TAP	Hydroxypyruvate reductase	1.07612e+06	4.84838e+06	974709	1.00849e+06	1.17332e+06	1.09421e+06	1.04167e+06	952421
Cre06.g296250.t1.1	41	5	300.49	0.889384	1.04356	Ndep	putative tRNA synthetase class II (D, K and N) family protein	108042	81860.4	137627	143805	84938.7	99298.6	136543	171085
Cre06.g296400.t1.2	30	3	102.71	0.131206	1.28039	TAP	isovaleryl-CoA-dehydrogenase	299085	458043	481078	370719	313241	274346	275262	393741
Cre06.g296500.t1.2	42	7	414.18	0.464665	4.22104	TAP	ubiquitin-specific protease 17	162920	1.63953e+06	67525.7	89610.3	142329	139187	105999	76727.6
Cre06.g296600.t1.2	12	2	113.93	0.572225	1.37016	TAP	Riboflavin synthase	230274	1.08551e+06	484209	477908	549290	439755	475687	197774
Cre06.g296700.t1.2	43	9	532.42	0.531423	1.10542	Ndep	Hydrogenase assembly factor/biotin synthase	755501	330401	795004	806704	617669	725935	738818	888506
Cre06.g297750.t1.2	47	3	186.78	0.38546	1.24481	Ndep	SF3A3 splicing factor 3a, subunit 3	252227	2259.89	186935	174504	188795	218621	215637	143655
Cre06.g297800.t1.2	100	9	218.75	0.282885	3.28538	TAP	None	573203	3.44379e+06	308866	359563	379602	408099	343696	294747
Cre06.g298100.t1.2	7	1	182.52	0.0314629	19.809	TAP	Translation initiation protein	47195.9	852528	41356.4	51120.8	13957.7	11491.5	11540.3	13098.9
Cre06.g298300.t1.1	89	5	233.31	0.168211	1.30373	Ndep	rbcL mRNA stabilization factor	327986	220902	483065	473748	455767	471278	590306	445675
Cre06.g298350.t1.2	36	5	919.16	0.910588	1.20379	TAP	Flagellar Associated Protein 224	1.01242e+06	146647	318867	416423	371430	368279	423761	410194
Cre06.g298450.t1.2	52	5	142.52	0.36892	1.2268	TAP	None	240760	361677	169397	217909	201606	203318	247404	154438
Cre06.g298600.t1.2	22	5	274.11	0.470134	1.10577	Ndep	zinc ion binding	336162	140631	235051	296158	294166	290491	258903	271060
Cre06.g298650.t1.2	56	13	1833.36	0.42294	2.62367	TAP	Eukaryotic initiation factor 4A	504510	7.48161e+06	1.28131e+06	1.51074e+06	1.01404e+06	883649	1.38742e+06	822945
Cre06.g298950.t1.2	15	1	123.41	0.354081	62.7824	TAP	(1 of 2) PF10343 - Potential Queuosine, Q, salvage protein family (Q_salvage)	6386.03	1.20791e+06	5012.08	2715.6	7715.68	5667.05	1501.83	4579.92
Cre06.g299000.t1.2	31	3	205.46	0.538928	1.0881	Ndep	Chloroplast ribosomal protein L21	75185.6	190050	108213	137496	135255	145916	116419	158371
Cre06.g299050.t1.2	12	4	128.32	0.415473	2.69231	TAP	Diacylglycerol O-acyltransferase	47667.4	702219	109503	128198	81260.2	55190.3	115831	114537
Cre06.g299650.t1.2	21	5	361.35	0.0778966	1.56581	TAP	inactive subunit of chloroplast ClpP complex	598671	1.01915e+06	454579	479617	426487	390159	419144	394049
Cre06.g299700.t1.2	16	1	70.52	0.00595211	13.5303	TAP	SOUL heme-binding protein	93424.8	26372.7	160943	119683	8281.88	1423.18	2808	17081.5
Cre06.g300550.t1.2	62	10	685.21	0.153899	1.17141	Ndep	Histone H3 K4-specific methyltransferase SET7/9 family protein	1.03854e+06	776420	1.05601e+06	1.17135e+06	1.11783e+06	1.16367e+06	1.09082e+06	1.36289e+06
Cre06.g300700.t1.1	41	8	830.73	0.068636	1.11441	TAP	Flavin reductase	3.1489e+06	2.91075e+06	2.79929e+06	2.8247e+06	2.87784e+06	2.72129e+06	2.39383e+06	2.49122e+06
Cre06.g300750.t1.1	95	4	408.65	0.47829	1.15721	TAP	P-loop containing nucleoside triphosphate hydrolases superfamily protein	418112	1405.07	116777	145983	146256	122416	176139	144774
Cre06.g300800.t1.2	19	3	139.09	0.412386	1.17745	Ndep	Chloroplast ribosomal protein L27	786886	8912.28	604948	592954	564223	465883	597869	719506
Cre06.g301650.t1.2	23	2	69.53	0.583336	1.16435	TAP	(1 of 1) PTHR11808//PTHR11808:SF41 - TRANS-SULFURATION ENZYME FAMILY MEMBER // SUBFAMILY NOT NAMED	230990	99601.1	184235	198143	131050	197608	121873	161803
Cre06.g301850.t1.1	141	4	391.33	0.464408	1.52192	TAP	(1 of 20) PTHR13140 - MYOSIN	405503	1.57477e+06	496402	452450	471980	434013	469871	548764
Cre06.g302700.t1.1	36	3	526.3	0.950438	1.01268	TAP	RNI-like superfamily protein	127814	64785.4	156164	155645	133428	157404	81062.6	126198
Cre06.g302750.t1.2	18	4	211.86	0.503642	1.70014	TAP	Transducin/WD40 repeat-like superfamily protein	258810	1.14361e+06	232188	257257	289749	292587	286062	244372
Cre06.g302850.t1.2	28	2	142.29	0.549496	100.937	TAP	None	693.008	590642	124.549	8.72053	4273.77	1537.58	48.4279	0
Cre06.g303300.t1.2	23	6	324.31	0.150491	1.25	Ndep	Peptidyl-prolyl cis-trans isomerase, cyclophilin-type	491282	269839	462371	507078	589913	511438	550360	511500
Cre06.g303700.t1.2	9	1	117.88	0.405467	1.20993	Ndep	None	376645	13463.7	319225	369168	321298	349231	290569	343816
Cre06.g304100.t1.2	44	2	142.77	0.835858	1.0794	Ndep	cyclase associated protein 1	112578	91569	95218.4	88241.1	75497	79982.7	107010	155894
Cre06.g304300.t1.2	25	3	171.78	0.0507121	1.36821	Ndep	20S proteasome alpha subunit F	146130	104075	171573	177678	228695	208992	209047	173452
Cre06.g304350.t1.2	18	4	316.85	0.317134	1.54228	Ndep	Mitochondrial cytochrome c oxidase subunit	778561	1885.68	776286	864948	869192	1.14342e+06	878045	844262
Cre06.g304400.t1.1	19	2	131.5	0.475906	1.21519	TAP	SOUL heme-binding family protein	494564	360637	278821	214054	363780	228142	101601	415834
Cre06.g304500.t1.2	24	7	674.84	0.317184	1.84389	TAP	Zygote-specific protein	737886	2.72643e+06	594694	665752	659518	543442	745723	613712
Cre06.g304800.t1.2	31	4	207.16	0.591691	1.11317	TAP	Calcium-binding EF hand family protein	342300	447062	233478	302526	316053	294188	348595	231793
Cre06.g306300.t1.2	68	11	2078.09	0.00336715	1.27766	TAP	Magnesium chelatase subunit I, isoform 1	3.20977e+06	3.71081e+06	3.76607e+06	3.18666e+06	2.71521e+06	2.58729e+06	2.64666e+06	2.90917e+06
Cre06.g306350.t1.2	32	5	270.96	0.223206	1.14822	TAP	Apoferredoxin	279628	292898	384984	360799	272744	257443	276718	341228
Cre06.g306400.t1.2	18	2	170.31	0.286156	1.40306	Ndep	1-amino-cyclopropane-1-carboxylate synthase 8	316839	33919.6	206803	235252	315125	251513	315166	230556
Cre06.g306601.t1.1	50	15	1204.49	0.383265	2.52815	TAP	Anthranilate synthase, alpha subunit	1.17043e+06	8.08028e+06	1.10118e+06	1.00851e+06	1.13446e+06	1.09518e+06	1.12654e+06	1.1374e+06
Cre06.g306650.t1.1	31	3	40.86	0.284658	2.50724	TAP	Peptidase family M48 family protein	41143.7	285524	51737.6	45336.9	38205.2	44582.2	46561.6	39658.6
Cre06.g306850.t1.2	47	8	593.05	0.516831	1.08657	Ndep	DEAD/DEAH box helicase	460764	214755	424762	422668	436294	383692	419110	415701
Cre06.g307100.t1.1	43	5	94.99	0.234403	1.8548	TAP	conserved protein related to ABC1/COQ8 putative ser/thr kinase	114218	510401	182095	147892	128274	144472	104476	137445
Cre06.g307200.t1.2	20	4	237.2	0.565087	1.03884	Ndep	cAMP-regulated phosphoprotein 19-related protein	387910	38224.9	295666	368884	268506	245044	297982	321517
Cre06.g307450.t1.2	44	6	387.79	0.34204	1.38172	Ndep	SF3A1 splicing factor 3a, subunit 1	385304	2878.39	244392	295017	368990	350754	317321	244608
Cre06.g307500.t1.1	56	11	1572.19	0.0529323	1.94429	TAP	Low-CO2 inducible protein C	2.38747e+06	5.6961e+06	2.39573e+06	2.11144e+06	1.68705e+06	1.64478e+06	1.87302e+06	1.2709e+06
Cre06.g307850.t1.2	58	6	181.13	0.224565	1.98772	Ndep	None	70024	1157	63185.9	65354.5	87059.8	146782	76593.1	86554.6
Cre06.g308250.t1.2	42	15	1457.28	0.712032	1.0156	TAP	Cytosolic 80S ribosomal protein S4	5.60526e+06	995743	3.25532e+06	3.92324e+06	3.01707e+06	4.09657e+06	3.10162e+06	3.35261e+06
Cre06.g308350.t1.2	23	6	307.35	0.182084	1.27551	TAP	Serine/threonine protein phosphatase 6 homolog, metallophosphoesterase	1.6428e+06	2.03319e+06	1.10986e+06	1.23372e+06	1.19697e+06	1.03789e+06	1.24103e+06	1.24346e+06
Cre06.g308450.t1.2	41	6	401.55	0.857278	1.0694	TAP	(1 of 1) PTHR35299:SF2 - RUBISCO ACCUMULATION FACTOR 1, CHLOROPLASTIC-RELATED	773130	167836	520875	532317	489995	394684	462392	517676
Cre06.g308500.t1.2	54	9	980.39	0.758435	1.0957	TAP	Carbamoyl phosphate synthase, small subunit	1.42073e+06	2.41037e+06	1.24083e+06	1.23768e+06	1.45123e+06	1.45356e+06	1.33672e+06	1.517e+06
Cre06.g308600.t1.2	11	4	150	0.000339555	4.19855	TAP	None	197869	383511	257019	210912	80930.3	45947.3	53979.3	69065.1
Cre06.g308850.t1.2	16	4	414.13	0.0432502	1.60418	TAP	hypothetical eIF3-like protein	1.37141e+06	1.75013e+06	877990	1.18779e+06	773415	619591	1.04879e+06	791834
Cre06.g308900.t1.2	25	5	286.83	0.431702	1.22065	TAP	subunit of 55 kDa of the the TOB complex	264157	530958	282612	277018	242053	191408	328324	348066
Cre06.g308950.t1.2	19	4	514.17	0.115078	1.34956	Ndep	VIRB2-interacting protein 1	488646	238930	460078	486020	546566	596275	626514	489370
Cre06.g309000.t1.2	16	5	163.16	0.298953	11.0721	TAP	Inorganic carbon channel localized at chloroplast membrane	138171	4.58061e+06	89158.9	155489	134984	138714	117198	57386.9
Cre06.g309050.t1.2	19	4	152.96	0.291539	1.5207	Ndep	Negative regulator of transcription	523560	19621.6	562583	585079	580570	639580	561399	789717
Cre06.g309100.t1.2	87	17	2646.35	0.371154	1.27249	Ndep	Chaperonin 60C	1.6051e+06	144597	1.30107e+06	1.55924e+06	1.46001e+06	1.38249e+06	1.70161e+06	1.32206e+06
Cre06.g309717.t1.1	60	2	193.9	0.989556	1.02977	TAP	chloroplast sulfur E	291745	445911	240449	231260	318729	321558	256153	277965
Cre06.g310000.t1.2	49	5	223.91	0.886032	3.18446	TAP	Epsilon4-Adaptin	4764.36	1.39543e+06	150448	145126	137129	126292	100531	168564
Cre06.g310100.t1.2	44	2	155.16	0.29876	1.37794	TAP	Mitogen activated protein kinase kinase kinase-related	43428	80683.7	41448.6	28579.7	33562.2	41433.5	33801.7	32093.7
Cre06.g310350.t1.2	7	1	50.25	0.0995421	3.75927	Ndep	None	68697	1274.84	111953	85552.3	171027	255182	228934	350374
Cre06.g310700.t1.2	29	7	202.97	0.130126	8.52235	TAP	Ribosomal protein L36a	157604	2.58424e+06	134847	144176	36308.1	34994.5	112676	170486
Cre06.g310750.t1.2	70	15	1590.78	0.254794	1.25703	TAP	Gamma subunit of COP-I complex	1.24622e+06	1.95439e+06	972342	1.10769e+06	1.04738e+06	1.01651e+06	1.11304e+06	1.02394e+06
Cre06.g311450.t1.1	162	16	378.8	0.458266	1.14937	Ndep	None	1.06632e+06	120436	1.21067e+06	1.17212e+06	1.02171e+06	930664	1.01231e+06	1.13804e+06
Cre06.g311900.t1.2	22	5	359.52	0.244594	2.59812	TAP	RAB-Like GTP binding Protein	345284	1.41936e+06	215665	188796	148920	320515	203118	162321
Cre07.g312300.t1.2	24	3	100.55	0.147758	5.48317	TAP	(1 of 3) 1.14.99.3 - Heme oxygenase (biliverdin-producing) / Heme oxygenase (decyclizing)	318883	3.53249e+06	262585	283873	51342.7	54252.4	383839	312625
Cre07.g313122.t1.1	37	6	89.22	0.383808	1.11958	Ndep	Prolyl oligopeptidase family protein	122076	107292	147061	139311	172576	140621	111958	152257
Cre07.g313302.t1.1	24	3	49	0.00304055	2.66651	TAP	RNA polymerase I subunit 43	287789	497896	283337	292055	86319.3	119985	182747	121382
Cre07.g313550.t1.1	7	2	24.93	0.276026	1.64492	Ndep	alpha/beta-Hydrolases superfamily protein	238855	4409.57	348641	363082	383335	485118	317247	385181
Cre07.g313700.t1.1	64	15	941.12	0.460834	1.12496	TAP	Glutamyl/glutaminyl-tRNA synthetase	642723	386291	653729	568011	495537	482994	507522	514689
Cre07.g314100.t1.2	32	4	164.72	0.814694	1.00489	TAP	Ribosomal protein L1p/L10e family	244626	92811.2	217273	240743	195101	167061	217265	212156
Cre07.g314150.t1.2	67	11	907.8	0.474137	1.13854	Ndep	Zeta-carotene desaturase	559073	67982.7	583831	611892	544794	480939	456754	592812
Cre07.g314900.t1.1	51	1	240.09	0.718657	647.539	TAP	DEAD/DEAH box helicase	0	104629	0	0	159.634	1.94634	0	0
Cre07.g315050.t2.1	14	1	95.79	0.245985	8.34431	TAP	Gamma-glutamyl hydrolase	58673.2	643522	25565.1	16773.7	24383.2	19820.3	20201.9	24821.2
Cre07.g315100.t1.2	12	1	82.83	0.799446	2.44571	Ndep	Thioredoxin superfamily protein	17549.9	1151.07	4215.62	12050.3	67248.6	9860.24	7748.23	661.711
Cre07.g315150.t1.2	18	1	103.61	0.579223	1.09919	TAP	rubredoxin	300202	3924.06	88585.3	171838	189441	115287	152138	56739.2
Cre07.g316000.t1.2	11	3	410.73	0.957799	1.16597	TAP	Similar to Nuclear Transport Factor 2	232901	929249	349050	332372	395375	475861	391034	318879
Cre07.g316850.t1.2	73	4	141.16	0.00336841	2.84698	TAP	Minichromosome maintenance protein	250766	198641	119753	108062	61460.7	69773.5	54102.9	52536.4
Cre07.g318350.t1.2	48	1	112.86	0.109147	2.46379	Ndep	Conserved in the Green Lineage	3455.07	1674.05	58056.2	40418.2	37638.9	48009.3	69160.2	100449
Cre07.g318450.t1.2	12	2	271.03	0.335218	2.29911	TAP	SEC61-beta subunit of ER-translocon	151643	1.05928e+06	180247	207671	171949	174879	186375	162216
Cre07.g318750.t1.2	41	4	591.54	0.891196	1.02215	TAP	Aminoimidazole Ribonucleotide synthetase	108855	309867	175978	164265	161310	183461	156088	241660
Cre07.g319100.t1.1	27	3	322.75	0.296375	1.23105	TAP	Glutathione S-transferase-related protein	718612	988243	477393	663655	622308	612410	554852	523815
Cre07.g319300.t1.1	113	21	1061.64	0.321935	3.26094	TAP	R1 Protein, alpha-glucan water dikinase	185611	1.62877e+06	162429	168079	152117	172460	186929	146245
Cre07.g319950.t1.2	19	1	87.21	0.0943778	1.70138	Ndep	None	89332.3	27867.3	108866	112456	140287	133344	146368	155955
Cre07.g320900.t1.2	30	4	283.21	0.584188	1.07997	Ndep	(1 of 1) PTHR20883//PTHR20883:SF5 - PHYTANOYL-COA DIOXYGENASE DOMAIN CONTAINING 1 // SUBFAMILY NOT NAMED	92530.8	20012.9	96935.3	102611	95096	71249.2	102379	68323.3
Cre07.g321300.t1.2	19	1	104.02	0.323434	1.54222	Ndep	NAD(P)-linked oxidoreductase superfamily protein	235397	102.024	224318	262591	269125	295855	274252	274880
Cre07.g321400.t1.1	80	18	1326.89	0.515761	1.72719	TAP	Membrane-associated hydroxyproline-rich glycoprotein 6	777134	2.51733e+06	347308	654624	636050	620593	820662	410200
Cre07.g321800.t1.2	14	1	126.1	0.528148	1.21852	TAP	None	61348.2	141147	28074	85505	12251.6	61513.5	151783	33845.1
Cre07.g321850.t1.2	15	1	40.53	0.890264	1.10576	TAP	chaperone binding;ATPase activators	433461	100694	187434	161616	216663	185106	206834	190127
Cre07.g322000.t1.2	31	2	100.04	0.186693	1.45302	TAP	Cysteine desulfurase	237285	520232	246393	229495	182317	178719	248762	239061
Cre07.g322176.t1.1	73	4	230.55	0.177979	2.32992	TAP	nuclear RNA polymerase A2	335671	1.41968e+06	333845	267571	282060	241447	242520	245492
Cre07.g324200.t1.2	57	15	1140.1	0.193397	1.74695	TAP	Diacylglyceryl-N,N,N-trimethylhomoserine synthesis protein	242287	895251	373477	307794	246013	247021	224812	323290
Cre07.g324550.t1.1	27	1	169.09	0.579915	5.47624	TAP	D-lactate dehydrogenase	509.26	55955.4	5237.43	1804.2	529.068	1789.25	3670.56	5607.82
Cre07.g324600.t1.2	13	2	68.48	0.196275	1.91741	TAP	Sigma2-Adaptin	94010.8	424039	195653	227879	39319.8	42511.9	178107	231130
Cre07.g324866.t1.1	53	3	168.31	0.824303	1.82912	TAP	Leucine-rich receptor-like protein kinase family protein	30823.9	305641	45685.4	40957.7	53508.6	63714.1	66555	47539.8
Cre07.g325400.t1.2	51	12	1258.24	0.705407	1.49342	TAP	Isopropylmalate dehydrogenase	814296	4.03396e+06	842514	907362	1.38197e+06	1.39652e+06	864997	774637
Cre07.g325500.t1.1	117	28	2030.14	0.000354534	1.65261	TAP	Magnesium chelatase subunit H	1.52584e+06	1.27505e+06	1.59429e+06	1.44434e+06	1.0138e+06	805639	841751	872320
Cre07.g325600.t1.1	16	3	112.32	0.539115	1.06642	Ndep	Glutaredoxin, CGFS type	473344	236311	322812	336790	376075	350648	349885	383594
Cre07.g325727.t1.1	66	4	137.88	0.298935	2.15877	TAP	Protein kinase superfamily protein	161084	828573	165955	148107	116665	119043	125213	242998
Cre07.g325734.t1.1	19	4	746.21	0.0382558	4.25431	TAP	Flagellar Associated Protein 340	385364	1.84452e+06	448873	475410	20124.2	36217.3	25490.1	659574
Cre07.g325736.t1.1	78	9	1629.16	0.29008	1.37458	TAP	Plastid-lipid associated protein PAP / fibrillin family protein	2.91447e+06	4.06962e+06	2.54398e+06	2.58576e+06	2.74129e+06	2.76895e+06	2.72317e+06	579303
Cre07.g325741.t1.1	19	1	66.73	0.174815	2.55476	Ndep	Sodium/phosphate symporter	116138	1344.15	203396	259478	382311	348874	474926	276559
Cre07.g325743.t1.1	8	1	50.58	0.950556	1.2021	Ndep	Glutaredoxin, CGFS type	1657.7	11244.2	11615	1040.59	23961.1	3317.98	2582.73	860.998
Cre07.g325746.t1.1	14	3	351.08	0.22095	3.63791	TAP	Ribosomal protein L38	1.38595e+06	8.76376e+06	750289	998289	900239	1.02353e+06	730417	616455
Cre07.g325755.t1.1	16	4	200.46	0.380651	1.34552	Ndep	(1 of 1) PTHR33606:SF3 - PROTEIN YCII	281922	49558	427036	377401	287715	237193	491653	511834
Cre07.g325762.t1.1	69	2	180.23	0.671156	1.82023	TAP	Nexin-dynein regulatory complex 11	15604.3	486884	6529.02	12044	18892.9	134788	117506	15074.7
Cre07.g326250.t1.1	13	2	130.01	0.934139	1.03303	TAP	None	101606	194302	63789.9	97427.5	135100	131391	100884	75131.8
Cre07.g326450.t1.1	37	5	107.85	0.28593	11.4382	TAP	Subunit of Retromer complex	162595	2.42759e+06	23437.3	17808.1	9194.21	189961	6462.15	24439.3
Cre07.g326600.t1.2	42	2	156.39	0.534654	1.17289	Ndep	Protein disulfide isomerase	112906	17361.5	110009	111413	86052.3	59955	146292	120192
Cre07.g326800.t1.1	27	2	173.55	0.465557	1.68723	TAP	Serine/threonine protein phosphatase 5-like, catalytic subunit	167527	363201	57170	99309.6	102566	105037	140346	59349.6
Cre07.g326950.t1.1	20	4	270.26	0.777438	1.29014	TAP	Nucleic acid-binding, OB-fold-like protein	133427	659367	317508	257624	228066	269021	297446	265764
Cre07.g327000.t1.2	15	1	67.45	0.103075	1.60072	Ndep	Protein of unknown function (DUF1712)	358443	113265	151440	306235	395381	271389	399799	421113
Cre07.g327079.t1.2	9	1	53.67	0.174119	1.84345	Ndep	(1 of 4) PF01613 - Flavin reductase like domain (Flavin_Reduct)	48.9951	0	12275.5	15306.5	18025.9	6535.86	14039.1	12335.4
Cre07.g327350.t1.2	18	2	211.38	0.534173	1.99214	TAP	Calcium/calmodulin-dependent protein kinase	422709	2.77985e+06	416452	485264	532760	482450	507426	537600
Cre07.g327400.t1.1	26	4	460.15	0.33369	1.39775	Ndep	NADH:ubiquinone oxidoreductase ND9 subunit	480336	5505.81	355486	420180	439563	450060	469822	403831
Cre07.g328150.t1.1	34	3	391.57	0.568946	1.10274	Ndep	Protein disulfide isomerase	380578	198212	257801	339729	334716	348587	383856	230017
Cre07.g328200.t1.2	24	2	353.26	0.957546	1.01031	TAP	PsbP-like protein of thylakoid lumen	349572	585417	452498	424449	461195	436439	424253	471564
Cre07.g328900.t1.2	56	7	584.3	0.31978	1.25978	TAP	Calcium/calmodulin-dependent protein kinase	288047	565152	296318	306240	310737	343035	228758	273038
Cre07.g329650.t1.2	8	2	230.52	0.379059	1.16918	Ndep	(1 of 1) PTHR23004 - DOUBLECORTIN DOMAIN CONTAINING 2	381426	140661	353692	319881	340118	360227	379990	317610
Cre07.g329700.t1.2	39	5	535.68	0.325146	1.27947	TAP	26S proteasome regulatory subunit	295473	444995	228372	260088	233287	227048	374931	125229
Cre07.g329950.t1.1	37	3	101.73	0.154284	3.39626	TAP	None	41616.2	973410	401947	406167	41313.9	42666.4	447674	5153.47
Cre07.g330000.t1.1	7	1	30.9	0.890815	74.6188	TAP	None	377.846	143129	1.1753e-05	0	811.024	1108.39	3.78826	0
Cre07.g330100.t1.2	27	5	268.37	0.198112	1.49257	Ndep	Oligsaccharyl transferase STT3 subunit	531922	107651	489939	438652	510815	528059	683119	618601
Cre07.g330200.t1.2	19	4	209.97	0.732554	1.03053	TAP	Radial Spoke Protein 9	179298	496496	133167	157940	245364	280798	221678	190414
Cre07.g330250.t1.2	17	9	781.84	0.860925	1.0414	TAP	Photosystem I reaction center subunit H	1.04059e+07	6.47843e+06	6.35421e+06	6.83217e+06	7.85194e+06	6.06697e+06	7.81377e+06	7.14247e+06
Cre07.g330300.t1.2	17	4	212.21	0.1429	1.38568	TAP	RNA-binding (RRM/RBD/RNP motifs) family protein	485454	524445	263574	381884	363866	230460	290446	309845
Cre07.g331500.t1.1	36	6	516.93	0.967997	1.12434	TAP	inactive subunit of chloroplast ClpP complex	210846	95206.9	422506	337439	196510	240895	220511	290192
Cre07.g331550.t1.2	52	11	1253.89	0.279369	1.39636	Ndep	Phosphoserine aminotransferase	885187	143221	961472	1.08133e+06	1.10041e+06	1.18007e+06	1.03721e+06	970824
Cre07.g331750.t1.2	5	2	33.53	0.512585	1.71218	TAP	(1 of 8) PF12680 - SnoaL-like domain (SnoaL_2)	43053.8	94954.9	12954.1	14688.9	34932	36243	21413.9	4160.36
Cre07.g331800.t1.2	33	5	119.39	0.275574	1.59838	TAP	conserved protein with carbohydrate kinase motif	753268	1.74954e+06	513030	559530	584019	609268	580364	463226
Cre07.g331900.t1.2	33	4	725.57	0.178734	1.99019	TAP	Cytosolic 80S ribosomal protein S13	1.30271e+06	4.77208e+06	1.27129e+06	1.29215e+06	1.13029e+06	1.00075e+06	1.15409e+06	1.05528e+06
Cre07.g332300.t1.2	68	12	631.16	0.130631	1.81878	Ndep	alpha-glucan water dikinase	290559	48533.5	332601	350331	422152	480336	487594	468752
Cre07.g332450.t1.2	16	3	265.08	0.601275	1.50485	TAP	(1 of 1) PTHR31528//PTHR31528:SF1 - FAMILY NOT NAMED // PYRIMIDINE PRECURSOR BIOSYNTHESIS ENZYME THI11-RELATED	575372	2.65836e+06	748687	676082	794800	827519	672858	800472
Cre07.g332500.t1.2	33	3	185.79	0.465536	1.28432	Ndep	Arabinose chain extension enzyme for HRGP 2	170186	63787.2	267057	277801	149405	165258	326118	359491
Cre07.g332950.t1.2	31	2	210.77	0.258323	1.40889	TAP	SF-assemblin	275153	683102	300037	314881	237614	280542	279541	318903
Cre07.g333150.t1.2	25	3	220.93	0.0429605	6.5281	TAP	None	77050	636345	84860.2	79807.6	14585.7	15510.8	91598.8	12809.7
Cre07.g333900.t1.1	16	3	290.53	0.176113	1.48197	Ndep	ubiquinol-cytochrome c oxidoreductase chaperone	374570	88316.9	316745	367877	418949	432087	441240	408300
Cre07.g333950.t1.2	38	2	120.92	0.79991	1.63964	TAP	SM/Sec1-family protein	410.925	543623	174860	216673	30675.7	27140.6	254504	258273
Cre07.g334100.t1.1	67	10	296.74	0.980465	1.12371	TAP	SEC7/BIG-type ARF-GEF	2.47661e+06	499595	1.88089e+06	1.94584e+06	1.13021e+06	1.22693e+06	1.7082e+06	1.98865e+06
Cre07.g334350.t1.2	26	3	79.14	0.116423	2.11406	TAP	(1 of 4) 2.7.1.39 - Homoserine kinase	205144	443767	209972	214051	27255.1	28278.2	211776	240213
Cre07.g334800.t1.2	15	1	86.45	0.657451	1.21813	TAP	Apoferredoxin, chloroplast precursor	96420	2284.02	60346.4	43778.9	49280.7	39161.5	45896.8	32169.8
Cre07.g334900.t1.1	72	3	305.05	0.672823	6.27344	TAP	None	15533.8	607568	16298.9	12763.4	19931.6	39413.3	16401.9	28209.5
Cre07.g335200.t1.1	71	8	519.76	0.373121	1.11069	Ndep	Putative organellar translation elongation factor EFG/EF2	2.47785e+06	1.41652e+06	2.40738e+06	2.34593e+06	2.36475e+06	2.37855e+06	2.35835e+06	2.50324e+06
Cre07.g335300.t1.2	31	5	328.11	0.44645	5.8671	TAP	3-ketoacyl-ACP-synthase	90894.7	2.84041e+06	130055	138054	126632	157011	140606	121065
Cre07.g335400.t1.1	71	8	761.8	0.28861	2.35155	TAP	general control non-repressible 5	753451	3.44496e+06	535342	558709	588499	590404	596761	474966
Cre07.g335700.t1.2	14	2	152.07	0.632611	1.66651	TAP	None	123592	682440	138082	134857	156981	166077	160104	164282
Cre07.g336200.t1.1	71	4	353.17	0.765007	1.01017	TAP	ubiquitin-specific protease 12	271911	25594	272682	236915	93642	132575	313990	258767
Cre07.g336450.t1.2	16	2	111.39	0.190223	1.64267	TAP	None	86541.9	166004	79586.6	99482.5	14422.6	13517.6	103768	131043
Cre07.g336950.t1.1	100	24	2417.92	0.50166	1.70405	TAP	Starch phosphorylase	1.87778e+06	6.58399e+06	1.19788e+06	1.4011e+06	1.91374e+06	1.62544e+06	1.53399e+06	1.41768e+06
Cre07.g337650.t1.2	47	13	981.13	0.332984	1.3428	Ndep	Mitochondrial pyruvate dehydrogenase complex, E1 component, alpha subunit	1.29765e+06	101127	1.03912e+06	1.12351e+06	1.24145e+06	1.23476e+06	1.02107e+06	1.28498e+06
Cre07.g338050.t1.2	25	4	812.78	0.317089	1.09561	Ndep	Mitochondrial F1F0 ATP synthase associated protein 3	1.20941e+06	926285	849809	864733	1.05803e+06	1.02195e+06	1.17079e+06	967597
Cre07.g338451.t1.1	43	6	451.4	0.377276	1.60293	TAP	Fructose-1,6-bisphosphatase	215044	625222	169982	163491	194828	152312	179698	205409
Cre07.g339050.t1.2	23	4	288.42	0.487732	1.20525	TAP	Cofilin/tropomyosin-type actin-binding protein	446000	822306	350047	466314	462465	421816	456267	389104
Cre07.g339150.t1.1	86	12	2255.49	0.29196	4.821	TAP	Chaperonin 60B2	599029	7.96198e+06	551597	511993	453021	503231	471246	568889
Cre07.g339250.t1.2	19	1	79.37	0.121931	1.4538	TAP	decapping 1	476980	966377	468653	476910	413571	409836	393909	425914
Cre07.g339700.t1.2	35	7	776.31	0.319169	1.3679	TAP	Iron-sulfur cluster assembly protein	327971	153781	425990	357338	208249	231618	215509	269455
Cre07.g339750.t1.2	36	2	91.49	0.0846486	1.20502	Ndep	Ferrochelatase	253477	218677	313198	259128	275141	312939	310055	360485
Cre07.g340050.t1.1	68	4	198.88	0.484885	1.62447	TAP	GTP-binding family protein	275477	1.15667e+06	303716	267633	304568	308848	292892	327014
Cre07.g340200.t1.1	30	6	754.51	0.476713	1.45185	TAP	Proton-gradient related-like	919619	2.76439e+06	799361	859793	947122	956456	847172	929504
Cre07.g340350.t1.1	71	8	1891.49	0.478718	1.15689	TAP	Mitochondrial F1F0 ATP synthase associated protein 1	2.53313e+06	4.18966e+06	2.33495e+06	2.28774e+06	2.56479e+06	2.00328e+06	2.71015e+06	2.52869e+06
Cre07.g340650.t1.2	7	2	100.53	0.327323	1.46053	Ndep	Conserved in the Green Lineage	1.82892e+06	15147.1	2.71164e+06	1.60244e+06	1.80065e+06	2.57155e+06	1.71245e+06	2.90953e+06
Cre07.g340850.t1.2	35	3	166.98	0.20325	4.73678	TAP	Cytochrome P450, CYP197 superfamily	116191	906020	73005.5	61948.5	65160.7	65204.3	61023.9	52904.4
Cre07.g340900.t1.2	18	2	129.86	0.537917	1.05695	Ndep	Putative lysine decarboxylase family protein	344372	556830	516178	481344	525699	513708	480054	487403
Cre07.g341100.t1.2	29	2	94.37	0.000871423	5.61975	TAP	None	94279.8	254812	121182	89750.9	21668.5	35130	21051.4	21803.3
Cre07.g341550.t1.2	9	3	116.01	0.28302	1.70484	Ndep	Similar to HSP20-like Chaperones	71148	458.755	72106.2	72456.4	73326.6	90814.8	84251.7	120141
Cre07.g341600.t1.2	40	6	849.56	0.419281	1.1817	Ndep	GrpE nucleotide release factor	1.07973e+06	268480	981863	860545	902041	805412	976129	1.08676e+06
Cre07.g341850.t1.2	63	10	562.41	0.257467	3.74589	TAP	Putative bacterial/organellar initiation factor 2 (IF-2)	110614	1.35172e+06	179051	128087	72781.5	133496	105651	160448
Cre07.g342150.t1.2	50	6	364.56	0.000833185	3.24161	TAP	Glutamyl-tRNA reductase	449784	556895	284094	330340	157307	107092	138521	97173.9
Cre07.g342250.t1.2	19	1	353.02	0.0642007	51.5771	TAP	Prefoldin molecular chaperone, subunit 2	59893.3	782217	7663.47	10333.1	826.033	3113.49	8348.3	4388.32
Cre07.g342350.t1.2	47	6	287.04	0.454526	1.94451	TAP	3',5'-cyclic-nucleotide phosphodiesterase	157994	694127	110901	121849	145871	149935	131809	130299
Cre07.g342920.t1.2	20	2	66.33	0.333803	1.25471	TAP	Metallopeptidase M24 family protein	36861.2	32735.1	52401.8	42495.2	7374.99	14836.9	46677.2	62211
Cre07.g343700.t1.2	32	4	617.41	0.576685	1.76317	TAP	Dihydrolipoamide succinyltransferase, oxoglutarate dehydrogenase E2 component	470483	2.63547e+06	478131	522711	607081	615434	544977	561714
Cre07.g343850.t1.2	26	1	135.5	0.13832	1.70824	TAP	ARM repeat superfamily protein	329415	494123	279723	259457	63897.3	118066	258539	357231
Cre07.g344050.t1.1	80	5	220.07	0.136566	1.35147	TAP	Transducin family protein / WD-40 repeat family protein	294249	248544	215364	230686	117454	132880	238387	242961
Cre07.g344350.t1.2	17	2	137.76	0.0983014	1.62239	TAP	Chloroplast thylakoid processing peptidase	334803	703466	299122	316409	267172	198060	260627	293504
Cre07.g344400.t1.2	85	7	2238.44	0.43494	2.03702	TAP	D-3-phosphoglycerate dehydrogenase	857247	4.33095e+06	629910	800887	903020	754937	952694	638703
Cre07.g344550.t1.2	93	10	1979.94	0.416696	1.0769	Ndep	D-3-phosphoglycerate dehydrogenase	3.61919e+06	2.65376e+06	2.93844e+06	3.49214e+06	3.72401e+06	3.21941e+06	3.70691e+06	3.03014e+06
Cre07.g344900.t1.2	52	8	238.29	0.588406	1.05632	TAP	None	473426	409903	518955	506403	366805	375869	551421	512827
Cre07.g344950.t1.2	31	5	1423.75	0.432896	69.1206	TAP	Light-harvesting protein of photosystem I	141677	4.11494e+07	109861	106772	171426	132023	160093	136970
Cre07.g345500.t1.2	32	1	155.59	0.547064	1.07889	Ndep	(1 of 1) PF13875 - Domain of unknown function (DUF4202) (DUF4202)	763865	687229	584861	750022	794229	789602	853163	568776
Cre07.g346050.t1.2	42	1	424.15	0.00801303	3.72704	TAP	Copper response defect 1 protein	341224	773642	367874	219088	90334.3	72411.1	116805	177067
Cre07.g346350.t1.2	22	1	131.25	0.497037	1.18265	Ndep	(1 of 2) PTHR10174:SF113 - RETINALDEHYDE-BINDING PROTEIN 1	121322	13056.4	79632.1	93003.5	116327	94172.5	102698	49892.9
Cre07.g347050.t1.2	25	3	160.38	0.000900841	2.62886	TAP	Radial Spoke Protein 7	97856.1	168242	96740.2	95435.1	41936.1	36381.6	50602.3	45404.2
Cre07.g347100.t1.2	12	1	71.97	0.616061	10.5107	TAP	Putative sugar epimerase	9251.1	370914	7029.16	0	10809.4	4315.96	10953.9	10758.9
Cre07.g347150.t1.2	15	1	304.89	0.445088	6.61623	TAP	None	152185	1713.34	19914.4	9041.59	6987.79	5856.8	6691.17	8101.5
Cre07.g348600.t1.1	10	1	107.16	0.474828	1.09034	Ndep	Chloroplast sulfate permease	1.07684e+06	48626.4	1.41362e+06	1.01095e+06	922015	847778	1.1638e+06	937165
Cre07.g349200.t1.2	13	1	132.58	0.0568734	2.96743	Ndep	None	54003.9	141096	52725.1	42431	469803	165966	119466	106079
Cre07.g349250.t1.2	6	2	100.65	0.24915	2.50237	TAP	endoplasmic reticulum auxin binding protein 1	340314	1.40508e+06	182817	255516	235082	182362	236838	218379
Cre07.g349300.t1.2	39	2	136.66	0.807402	1.18035	TAP	DEAD box ATP-dependent RNA helicase	169626	50538.1	136802	175220	106003	83948.2	146542	114379
Cre07.g350400.t1.1	13	2	44.1	0.26075	1.15963	Ndep	Peptidyl-prolyl cis-trans isomerase, parvulin-type	246415	142640	185931	228720	237708	253757	241462	199071
Cre07.g350500.t1.2	62	6	524.66	0.422071	11.8131	TAP	Valyl-tRNA synthetase	139080	5.81939e+06	96230.8	109218	116394	151923	113292	140179
Cre07.g351000.t1.1	51	3	170.28	0.23263	1.63195	Ndep	Protein with WW and FF domains	1.69434e+06	128392	2.16223e+06	2.34252e+06	2.6437e+06	2.65434e+06	2.53575e+06	2.49234e+06
Cre07.g351650.t1.1	11	1	139.38	0.962441	15.5611	TAP	Transcription Factor 2-Like Flagellar Associated Protein 20	0	75397	9.35214	0.135536	4475.92	369.908	0	0
Cre07.g351750.t1.2	41	4	140.99	0.130036	1.92952	TAP	rRNA processing protein-related	529130	1.28982e+06	441374	446424	186604	209072	429592	577537
Cre07.g352350.t1.2	78	13	525.68	0.636868	1.08181	Ndep	FtsH-like ATPase	1.89406e+06	577797	1.65286e+06	1.71609e+06	1.93785e+06	1.58684e+06	1.71055e+06	1.08342e+06
Cre07.g352550.t1.2	13	2	236.05	0.273307	1.94015	TAP	Putative rhodanese domain phosphatase	71497	292805	53521.5	64463.2	151715	18395.1	47774.8	30698.2
Cre07.g352650.t1.2	31	2	398.49	0.398113	2.23098	TAP	U2 snRNP auxilliary factor, large subunit, splicing factor	87373.2	551009	83768.3	90000.5	99690.1	101173	93664.2	69506
Cre07.g352800.t1.2	65	9	727.09	0.443054	1.1636	TAP	RNAligase	234045	143590	137156	136451	180085	120170	153224	106198
Cre07.g352850.t1.2	10	1	155.2	0.417931	342.115	Ndep	Chloroplast ribosomal protein L32	3000.82	0	0	0	0	0	2906.68	1.02372e+06
Cre07.g353450.t1.2	66	24	2280.15	0.137896	1.54839	Ndep	Acetyl-CoA synthetase/ligase	644313	250278	929225	1.13829e+06	1.25863e+06	1.13196e+06	1.07461e+06	1.1213e+06
Cre07.g353550.t1.2	17	1	138.49	0.284828	2.73587	TAP	Translation initiation factor SUI1 family protein	464130	2.25202e+06	227856	356729	300510	276268	377388	252303
Cre07.g353700.t1.2	25	3	91.85	0.0203319	3.03316	TAP	None	137520	382959	94855.6	134338	55986.6	60808.4	73841.9	56522.2
Cre07.g354301.t1.1	19	1	77.06	0.770537	235.105	TAP	Putative rhodanese domain phosphatase	0	9.71956e+06	5427.23	4540.7	12715.2	7150.09	5499.63	16018.8
Cre07.g354900.t1.1	86	3	192.15	0.287683	1.12696	Ndep	None	307895	276160	442529	424887	393598	432824	394268	415064
Cre07.g355050.t2.1	12	1	61.64	0.406653	1.25801	Ndep	None	573407	49857.1	493353	405228	402237	340488	612327	559446
Cre07.g355600.t1.1	21	2	313.94	0.637964	1.0972	TAP	NADPH dependent thioredoxin reductase	759125	1.16703e+06	673437	672640	749784	699061	836745	696745
Cre07.g356350.t1.1	63	8	892.85	0.357928	32.4856	TAP	1-deoxy-D-xylulose 5-phosphate synthase, chloroplast precursor	37329.9	6.33187e+06	49695.9	53156.8	34771.8	34970.9	37933.2	91552.2
Cre07.g356400.t1.2	14	5	317.43	0.936102	1.00035	Ndep	similar to GMP phosphodiesterase, delta subunit	1.01682e+06	772365	740203	811460	806513	797299	918253	819960
Cre07.g356600.t1.2	50	7	702.41	0.307319	1.3711	Ndep	(1 of 1) PTHR13096 - MINA53 MYC INDUCED NUCLEAR ANTIGEN	542946	66593.7	446519	492242	438888	486998	594570	602421
Cre07.g356800.t1.1	51	7	116.35	0.0447254	1.30912	Ndep	OctotricoPeptide Repeat Protein	780171	596657	998105	873069	1.09361e+06	1.09286e+06	975034	1.0905e+06
Cre07.g357200.t1.2	58	6	1271.53	0.204047	2.75184	TAP	Similar to UDP-Glucose Dehydrogenase	696516	888109	137719	159400	192836	197229	160680	133068
Cre07.g357350.t1.2	27	2	406.97	0.34793	1.29673	Ndep	Nitrogen regulatory protein PII	574729	23632.9	315832	324287	376963	404069	368239	456703
Cre07.g357850.t1.2	21	4	500.84	0.969127	1.06135	TAP	Cytosolic 80S ribosomal protein L22	224316	93672.6	235789	220086	192167	226406	155048	155514
Cre08.g358522.t1.1	22	1	47.62	0.277079	2.35539	Ndep	Cysteine endopeptidase	74758	0	54492.5	83826.3	130970	138025	107059	125826
Cre08.g358526.t1.1	42	10	1331.6	0.361191	8.01083	TAP	Plastidic ADP/ATP translocase	1.23813e+06	3.09888e+07	840612	1.14059e+06	1.14534e+06	963964	1.17422e+06	986701
Cre08.g358531.t1.1	15	1	120.51	0.329647	1.3578	Ndep	TRAM, LAG1 and CLN8 (TLC) lipid-sensing domain containing protein	1.30894e+06	86910.5	1.23963e+06	1.20823e+06	1.34418e+06	1.30743e+06	1.33641e+06	1.23098e+06
Cre08.g358538.t1.1	33	3	144.37	0.375043	1.27793	Ndep	lycopene cyclase	498887	19510.2	568515	567524	494267	520254	488469	611267
Cre08.g358540.t1.1	40	5	285.5	0.594977	8.1094	TAP	NAD(P)-linked oxidoreductase superfamily protein	41091.6	4.04266e+06	130650	137726	133510	130465	133350	139351
Cre08.g358548.t1.1	5	2	76.44	0.961963	1.1369	TAP	None	206869	537059	179403	184948	232308	224104	257300	261110
Cre08.g358556.t1.1	14	1	326.09	0.00412284	15.3027	TAP	Cytosolic 80S ribosomal protein S29	168686	267125	111319	56049.5	1920.07	1918.65	32154.8	3423.08
Cre08.g358562.t1.1	30	6	650.93	0.127818	1.42151	TAP	Chaperonin 20	1.02706e+06	1.55159e+06	723532	800763	725874	657170	803511	699772
Cre08.g358563.t1.1	69	5	144.21	0.279192	29.1808	TAP	ATP-dependent RNA helicase, putative	198046	1.77823e+07	179084	181016	80881	124474	225186	197971
Cre08.g358572.t1.1	79	6	194.47	0.565273	1.74737	TAP	Seven transmembrane MLO family protein	223956	965233	167716	143357	143123	353070	145682	216710
Cre08.g358580.t1.1	154	29	3868.21	0.0730311	1.98427	Ndep	Carbamoyl phosphate synthase, large subunit	409497	166104	919586	944328	1.1847e+06	1.27953e+06	1.09693e+06	1.2795e+06
Cre08.g358950.t2.1	35	4	228.58	0.734622	1.02229	Ndep	(1 of 1) PTHR15415 - MITOFILIN	246074	390026	300957	407843	351740	337302	350269	335564
Cre08.g359350.t1.2	72	10	1876.17	0.311089	1.27318	Ndep	Biotin carboxylase	771546	185903	599539	654697	774161	735201	697802	608712
Cre08.g359750.t1.2	30	5	808.4	0.462419	28.2524	TAP	Cytosolic 80S ribosomal protein S9	38247.7	8.4832e+06	66091.6	75124.9	55606.1	64888.2	109021	77101.2
Cre08.g360050.t1.1	74	5	160.43	0.513533	4.85995	TAP	Urea carboxylase/allophanate hydrolase	116392	2.96294e+06	142465	151913	182376	215318	140700	155793
Cre08.g360550.t1.1	25	1	79.75	0.214585	25.2021	TAP	ERD4-related membrane protein	129579	2.76353e+06	29656.3	27287.9	30796.6	26362	27329.5	32567.8
Cre08.g360600.t1.1	86	6	171.13	0.357036	1.60103	TAP	ERD4-related membrane protein	376752	1.20743e+06	380513	317818	362596	348010	379777	335270
Cre08.g360900.t1.2	16	1	421.1	0.278313	1.33513	TAP	Cytosolic 80S ribosomal protein S15	77043.2	141992	65896.7	66046.1	59572.3	50894.3	69308.5	83104.3
Cre08.g360950.t1.1	22	4	113.66	0.187825	1.28296	TAP	None	230478	423217	243881	243913	217258	214117	242350	216009
Cre08.g361850.t1.2	23	3	228.35	0.493111	1.19686	TAP	(1 of 1) PF05981 - CreA protein (CreA)	1.36689e+06	534552	881861	1.01688e+06	404313	378273	1.30888e+06	1.08366e+06
Cre08.g362300.t1.1	63	3	167.77	0.78397	1.0413	Ndep	None	181285	78367.5	168896	147798	129515	124179	135917	210537
Cre08.g362450.t1.2	82	18	1580.53	0.251294	1.43297	Ndep	Alpha-amylase	1.30126e+06	187486	1.05702e+06	1.12716e+06	1.33625e+06	1.42655e+06	1.27111e+06	1.22926e+06
Cre08.g362750.t1.2	18	2	71.08	0.279172	1.52404	Ndep	(1 of 1) K01173 - endonuclease G, mitochondrial (ENDOG)	865089	41399.6	471725	623650	844752	807976	905397	492798
Cre08.g362900.t1.1	29	2	572.65	0.399314	1.78451	TAP	PsbP-like protein anchored in thylakoid lumen	106839	482121	142852	94278.6	120564	111096	125460	105803
Cre08.g363700.t1.1	23	2	58.11	0.127337	8.07404	TAP	Leucine-rich repeat (LRR) family protein	19102.4	481411	20102.9	20010.2	0	0	26334	40624.6
Cre08.g364450.t1.2	12	2	36.62	0.0462321	1.44959	Ndep	Peptide alpha-N-acetyltransferase	91642	78539.6	139458	146002	167172	184700	146894	161725
Cre08.g364700.t2.1	22	5	174.73	0.303471	1.82549	TAP	RNA-binding (RRM/RBD/RNP motifs) family protein	280356	1.23772e+06	353825	309523	277534	309452	267421	340574
Cre08.g364800.t1.2	123	31	1964.68	0.521777	1.35192	TAP	purine biosynthesis 4	936196	2.44164e+06	738411	918994	923415	988671	932235	880188
Cre08.g365600.t1.2	36	1	110.18	0.133225	5.31393	TAP	Phosphomethylpyrimidine kinase	325168	821319	58001.1	68030.2	49200.7	88868.3	63840.5	37558.7
Cre08.g365632.t1.1	27	5	433.66	0.515499	1.48132	TAP	Phosphoprotein phosphatase 2C-related	243362	650608	169749	163330	220410	258562	192232	157146
Cre08.g365692.t1.1	47	10	1195.77	0.702675	1.05665	TAP	Ferredoxin-sulfite reductase	764385	105988	721759	853942	607610	577022	606567	523738
Cre08.g365900.t1.2	20	2	192.53	0.571728	2.49611	TAP	Stress-related chlorophyll a/b binding protein 1	67312.6	489752	38698.3	39934	102428	80614.2	39160.7	32472.6
Cre08.g366400.t1.2	23	5	330.91	0.386579	1.4216	TAP	UV excision repair protein	891217	2.56082e+06	924110	953532	1.00286e+06	972187	808271	965745
Cre08.g367200.t1.1	50	2	147.2	0.212211	1.74235	TAP	Subunit of GARP complex	478503	810485	275047	210803	233115	257449	254953	273126
Cre08.g367300.t1.1	48	6	286.61	0.239363	1.07989	TAP	DNA-binding bromodomain-containing protein	126046	124174	133946	133359	108617	118115	141321	111188
Cre08.g367400.t1.1	27	5	926.97	0.509407	2.78069	TAP	Stress-related chlorophyll a/b binding protein 3	1.18512e+06	1.10752e+07	796262	1.14171e+06	1.55048e+06	1.44422e+06	1.5724e+06	538919
Cre08.g367550.t1.2	14	1	115.28	0.394821	1.15567	Ndep	Flagellar Associated Protein 291	360806	480376	305648	522966	528269	601968	426130	373372
Cre08.g368450.t1.2	9	3	266.06	0.614546	1.31559	TAP	ribophorin II (RPN2) family protein	423695	1.05683e+06	302426	371923	395978	377248	458278	406452
Cre08.g368700.t1.1	20	2	122.45	0.538665	1.0635	Ndep	Putative prot?ine N-methyltransferase	215010	24731.4	218957	222530	182397	177584	174658	189848
Cre08.g368900.t1.2	48	1	321.32	0.0886104	1.99232	TAP	Alanyl-tRNA-synthetase	44793.5	144967	56537.1	49161.5	43411.4	38016.3	29410	37461.4
Cre08.g368950.t1.2	40	9	352.19	0.0544171	1.26772	TAP	3-dehydroquinate synthase	337000	450627	310336	315968	304752	285545	273279	251757
Cre08.g370450.t1.2	25	2	348.48	0.94289	1.9303	TAP	Mitochondrial GrpE homolog	1300.34	199994	4371.99	4233.41	88501.2	14002.8	1174.09	5061.63
Cre08.g370650.t1.2	52	4	242.08	0.385192	1.25835	Ndep	6-phosphogluconolactonase	468169	27683.7	527105	421434	498647	495379	375278	448249
Cre08.g370850.t1.1	9	4	134.53	0.875143	1.05157	TAP	E2M Ubiquitin-Conjugating Enzyme	310475	74721.2	192196	200736	140021	210446	217861	171636
Cre08.g371650.t1.2	27	1	112.35	0.122201	7.95451	TAP	TatB-like sec-independent protein translocon subunit	142292	2.26514e+06	147279	117425	9453.66	19910.4	111957	194606
Cre08.g372000.t1.2	24	4	127.13	0.734389	1.02265	Ndep	conserved protein	626098	890892	478001	490152	687333	656413	577744	619935
Cre08.g372100.t1.2	100	16	3567.81	0.357979	1.31459	Ndep	Heat shock protein 70A	6.19087e+06	220502	6.34574e+06	6.40751e+06	6.47492e+06	6.64362e+06	6.14027e+06	5.9349e+06
Cre08.g372250.t1.2	64	4	242.61	0.762251	1.4973	TAP	general control non-repressible 5	309488	34537.4	342263	345761	237191	229667	156395	66021
Cre08.g372450.t1.2	30	1	674.69	0.410298	16.8231	TAP	Photosystem II Oxygen Evolution Enhancer protein 3	27741.6	2.34551e+06	34298.3	33204.7	46357.5	39744.9	28264.5	30716.8
Cre08.g372800.t1.1	64	10	455.93	0.376541	1.99086	TAP	Nuclear pre-mRNA splicing factor involved in polyadenylation, CPSF family	119349	619251	146694	105747	131816	124595	110874	130511
Cre08.g372950.t1.2	52	10	1118.01	0.758575	1.06106	TAP	4-hydroxy-3-methylbut-2-enyl diphosphate reductase	1.40905e+06	216779	1.1399e+06	1.10675e+06	845406	854770	1.09003e+06	859422
Cre08.g373050.t1.1	105	7	262.85	0.215765	1.95511	TAP	Acetyl-CoA biotin carboxyl carrier	226859	781888	206847	186900	127732	166982	170612	252022
Cre08.g373100.t1.1	40	7	565.12	0.165443	1.27111	TAP	Cytochrome P450, CYP97 superfamily	650049	590685	911287	749373	646349	472790	427733	735688
Cre08.g373200.t1.2	100	5	199.02	0.59757	1.28105	TAP	(1 of 11) PF13426 - PAS domain (PAS_9)	493121	1.61649e+06	662455	661584	720297	616991	493537	849525
Cre08.g374200.t1.1	47	1	106.27	0.253481	1.10079	TAP	Protein kinase superfamily protein	338627	168854	395469	384526	3189.85	0	442703	723704
Cre08.g375200.t1.2	40	4	233.28	0.256362	1.35212	TAP	MIRO-related GTP-ase 1	67844.6	48619.1	100752	77423.2	28666.2	39443.4	34660.5	115138
Cre08.g375550.t1.2	13	2	118.93	0.396334	1.25634	Ndep	(1 of 35) PF08241 - Methyltransferase domain (Methyltransf_11)	219803	12711.3	166706	171824	146354	145591	222524	202959
Cre08.g375850.t1.2	35	3	126.97	0.283144	9.37986	TAP	None	269362	5.78227e+06	184703	156296	149115	182521	134828	215062
Cre08.g375900.t1.1	47	7	352.26	0.0522093	1.91825	Ndep	Eukaryotic translation initiation factor 2 subunit 1, eIF2-alpha subunit	253900	75943.2	224974	270479	343589	345516	408259	485758
Cre08.g376100.t1.2	29	4	449.55	0.861268	1.01444	TAP	Inositol-phosphate phosphatase	358038	275781	366996	334843	330556	296435	278488	411163
Cre08.g377200.t1.1	101	9	200.78	0.831199	1.03976	TAP	SNF2-related DNA/RNA helicase	359914	1.41989e+06	1.09896e+06	1.01118e+06	955860	814502	880926	1.0899e+06
Cre08.g377350.t1.1	36	1	145.96	0.130987	2.04204	Ndep	Flagellar Associated Protein 180	110741	23361.7	601226	534586	683633	612732	640336	656511
Cre08.g378000.t1.2	24	2	319.24	0.424175	1.26466	TAP	decapping 5-like	574181	213940	370348	374282	348957	271356	323248	268429
Cre08.g378050.t1.2	20	2	360.05	0.240331	1.27032	Ndep	NADH:ubiquinone oxidoreductase 16 kDa subunit	76820	144345	84788.8	89860.5	122851	122580	89825.6	167554
Cre08.g378150.t1.1	36	5	335.73	0.303848	1.62213	TAP	Glucose-6-phosphate dehydrogenase	706139	1.65349e+06	445958	499400	588190	432529	626176	390542
Cre08.g378250.t2.1	19	2	74.85	0.422713	1.76364	TAP	S-adenosyl-L-methionine-dependent methyltransferase	319099	1.59434e+06	403599	367361	337069	362117	369575	453311
Cre08.g378750.t1.1	33	2	155.66	0.82598	1.08456	TAP	None	531797	173497	334019	465003	212340	226601	555870	392218
Cre08.g378850.t1.2	19	2	284.99	0.265046	1.51131	TAP	Ribose-phosphate pyrophosphokinase	223772	697135	305151	272692	260650	234711	231383	264944
Cre08.g379200.t1.1	27	1	220.07	0.353651	1.35832	Ndep	Conserved in the Plant Lineage and Diatoms	82837.3	0	99815.8	123141	105372	124913	106513	78569.8
Cre08.g380151.t1.1	241	14	657.62	0.346922	1.68924	TAP	methyl-CPG-binding domain 9	624806	2.29423e+06	622404	607795	573385	648752	553053	681089
Cre08.g380201.t1.1	47	7	360.77	0.271485	1.35849	Ndep	Putative dehydroquinate dehydratase/shikimate:NADP oxidoreductase	1.35836e+06	259924	1.16841e+06	1.29122e+06	1.34291e+06	1.45693e+06	1.40993e+06	1.33002e+06
Cre08.g380250.t1.2	21	7	528.09	0.409127	1.21317	Ndep	Small protein associating with GAPDH and PRK	2.95914e+06	16720.6	766536	2.17452e+06	1.59083e+06	1.22261e+06	3.41161e+06	953160
Cre08.g380300.t1.1	9	1	73.3	0.27412	2.59902	TAP	Peptide methionine-S-sulfoxide reductase	60589.5	318750	48049.9	38425.3	20141	26254.6	80782.1	52049.8
Cre08.g381450.t2.1	24	3	182.08	0.896181	1.00851	Ndep	OctotricoPeptide Repeat Protein	89250	68279.6	67817.9	100162	101411	82554.3	100928	43386.1
Cre08.g381702.t1.1	36	8	180.14	0.373299	1.2489	Ndep	aldehyde dehydrogenase 5F1	583890	67033.3	479901	448623	501075	504320	472024	495158
Cre08.g381800.t1.1	8	1	44.57	0.134487	1.77427	Ndep	nudix hydrolase homolog 3	108821	19020.6	113213	132244	186815	160470	160016	155031
Cre08.g382250.t1.2	51	3	124.04	0.566953	1.05359	Ndep	(1 of 4) PTHR11584//PTHR11584:SF377 - SERINE/THREONINE PROTEIN KINASE // SUBFAMILY NOT NAMED	259033	164710	170002	199587	193889	212497	229856	199601
Cre08.g382300.t1.2	14	2	68.97	0.259093	1.86905	TAP	conserved protein required for cytochrome b6 assembly	120907	504160	146131	127606	113463	106686	137764	122974
Cre08.g382350.t1.2	31	2	240.07	0.306139	2.73011	TAP	UMAMIT (Usually Multiple Acids Move In and Out Transporters) type transporter	110529	670228	75104.7	97357.5	89069.3	78015	85467.7	96598.1
Cre08.g382500.t1.2	22	3	393.39	0.544665	3.4706	Ndep	Cytosolic 80S ribosomal protein S25	14327	135301	149512	18720.4	19357.3	724237	20731.9	338843
Cre08.g382800.t1.2	40	4	332.49	0.62053	1.05492	Ndep	calcium-dependent protein kinase 17	244451	225108	272636	209988	235334	226660	230475	312013
Cre08.g382850.t1.2	15	3	97.88	0.115368	2.0805	TAP	Complex 1 protein (LYR family)	135030	360910	91229.4	112251	74143.3	65711.6	101908	94415.6
Cre08.g382950.t1.2	20	3	272.36	0.698848	1.18462	TAP	(1 of 2) PF08592 - Domain of unknown function (DUF1772) (DUF1772)	176991	85363.9	75592.5	65080.8	90381.9	97689.4	74902.5	77244.8
Cre08.g383650.t1.2	54	2	171.24	0.334471	1.23911	TAP	(1 of 1) K14304 - nuclear pore complex protein Nup85 (NUP85)	162751	305788	194757	161063	149809	188750	123844	202883
Cre08.g384000.t1.1	74	10	287.84	0.335035	1.08593	TAP	Cytochrome P450, CYP197 superfamily	1.31873e+06	1.10322e+06	1.34962e+06	1.25094e+06	1.02197e+06	1.10053e+06	1.09684e+06	1.40576e+06
Cre08.g384750.t1.1	27	3	165.59	0.602618	2.00054	TAP	Alpha-amylase	86330.6	428588	41226	74965.5	77617.8	69407.8	93331.5	75113.1
Cre08.g384864.t1.2	67	2	238.84	0.116982	1.82744	Ndep	SH3 domain-containing protein	32676.1	21513.3	59702.7	49403.1	63464.5	63218.3	42736	128993
Cre08.g384900.t1.2	26	2	222.35	0.537511	1.08243	Ndep	Flagellar Associated Protein 356	254017	45179.2	256066	280884	229234	222397	232700	220740
Cre08.g385200.t1.1	11	3	93.34	0.416408	6.5931	TAP	Small nuclear ribonucleoprotein SmE	28058.8	1.35604e+06	66892.5	81552	54822.4	73399.2	56574.2	47650.1
Cre09.g386200.t1.1	38	8	341.99	0.381464	1.26392	Ndep	OctotricoPeptide Repeat Protein	492759	24345.8	493726	475316	442613	461245	537200	437312
Cre09.g386350.t1.1	32	2	131.25	0.684366	3.19519	TAP	transcript elongation factor IIS	31371	530458	30609.6	34844.5	57943.6	44285.4	59934.1	34157.7
Cre09.g386400.t1.2	83	13	1751.76	0.776517	1.3137	TAP	Flagellar Associated Protein 124	369319	1.56306e+06	485706	482364	556379	607361	537010	507096
Cre09.g386550.t1.2	35	2	205.63	5.12273e-05	2.60855	Ndep	ARF-GAP domain 7	40412.4	60884.4	51915.5	44858.3	125108	128099	141447	122022
Cre09.g386650.t1.2	56	13	1697.53	0.302295	1.40806	Ndep	ADP/ATP carrier protein, mitochondrial	7.46803e+06	680736	7.92494e+06	7.54392e+06	7.73691e+06	8.12246e+06	7.78231e+06	9.61336e+06
Cre09.g386700.t1.2	51	3	337.73	0.580393	1.06333	Ndep	Kinesin motor protein	113625	188392	248847	233104	207048	211366	215360	199840
Cre09.g386731.t1.1	37	1	81.96	0.236391	1.58131	TAP	splicing factor-related	412791	121726	429985	366758	20231.8	19999.4	366362	435281
Cre09.g386735.t1.1	35	2	404.81	0.404557	2.69398	TAP	Dihydrolipoamide acetyltransferase	117086	710848	67471.5	82471.5	100506	83924.3	98518.6	80037.6
Cre09.g386743.t1.1	6	1	62.03	0.898803	2.28316	TAP	(1 of 1) 2.1.1.238 - Mycinamicin VI 2''-O-methyltransferase	32038	355950	12833.5	15746.6	56427.6	55866.6	24145.1	46013.2
Cre09.g386750.t1.2	90	23	2692.79	0.249571	1.13231	TAP	Heat shock protein 90A	2.05157e+06	1.78592e+06	1.39453e+06	1.5082e+06	1.52047e+06	1.5392e+06	1.49695e+06	1.39603e+06
Cre09.g386753.t1.1	10	1	60.25	0.191632	31.3328	Ndep	(1 of 1) PF04689 - DNA binding protein S1FA (S1FA)	0	449.185	483.786	0	28446.4	299.726	25.539	460.967
Cre09.g386758.t1.1	55	13	1163.6	0.161724	1.63769	TAP	Acetolactate synthase, large subunit	591899	1.61722e+06	588473	667841	581496	538137	532535	463882
Cre09.g387000.t1.2	21	3	76.36	0.0451556	2.07813	TAP	Conserved in the Green Lineage	67180.1	100445	66913.1	56960.1	16121.1	19660.5	45071.7	59416.8
Cre09.g387171.t1.1	36	6	633.38	0.234686	1.37233	Ndep	nucleotide-rhamnose synthase/epimerase-reductase, dTDP-4-dehydrorhamnose reductase / dTDP-6-deoxy-L-mannose dehydrogenase	423336	107933	360911	419880	477747	470451	469147	383231
Cre09.g387245.t1.1	25	2	120.37	0.507228	2.09657	Ndep	staurosporin and temperature sensitive 3-like A	20757	31899.4	29233.4	32367.8	52278.2	10644	37147.9	139479
Cre09.g387393.t1.1	22	7	200.86	0.0874096	1.48059	TAP	histone deacetylase 1	617336	1.0998e+06	555982	593254	515369	378169	517437	524992
Cre09.g387726.t1.1	57	12	1541.47	0.661639	2.37275	TAP	Aspartate aminotransferase	302773	3.8029e+06	443247	422725	495933	535598	464279	599496
Cre09.g387800.t1.2	23	3	482.39	0.189749	161.596	TAP	Pre-apoferritin	9717.41	1.06807e+06	1040.73	1454.98	149.408	615.377	4784.9	1135.37
Cre09.g387838.t1.1	5	3	96.78	0.406722	2.39174	TAP	Transmembrane proteins 14C	825580	4.51429e+06	555220	592662	723250	659684	692890	636738
Cre09.g387875.t1.1	22	4	810.96	0.274046	7.11435	TAP	Soluble inorganic pyrophosphatase	86874	1.46862e+06	57080.3	62458	42100.6	39651.3	79081.2	74611.3
Cre09.g387949.t1.1	8	3	123.99	0.953397	1.05408	TAP	None	264077	598454	247503	291799	379223	338376	315589	296723
Cre09.g388200.t1.1	51	5	1147	0.130351	4.01429	TAP	Cytosolic 80S ribosomal protein L10	1.21582e+06	2.59926e+06	365268	233156	257195	461351	205441	175460
Cre09.g388467.t1.1	52	10	1175.18	0.428132	2.63183	TAP	Similar to GDP dissociation inhibitor GDI1	188169	1.41897e+06	140696	184496	197205	175730	203429	157852
Cre09.g388500.t1.2	49	3	205.11	0.0715808	2.58989	TAP	(1 of 12) PF09273 - Rubisco LSMT substrate-binding (Rubis-subs-bind)	236314	1.00168e+06	276262	264534	177171	164391	152389	192870
Cre09.g388726.t1.1	32	8	638.26	0.255268	1.60568	Ndep	phosphoesterase	483293	22943.4	524340	566920	647232	648330	625578	643928
Cre09.g388750.t1.2	47	10	518.6	0.219081	1.48125	Ndep	Phosphoinositide phosphatase	383587	69840	386021	390856	407767	480034	476565	458028
Cre09.g388850.t1.1	80	3	212.06	0.0659777	1.8836	TAP	Flagellar Asociated Protein 329	493826	1.33047e+06	810180	859597	470102	256192	582688	546016
Cre09.g389430.t1.1	27	3	475.81	0.41004	1.20872	Ndep	phenylalanyl-tRNA synthetase, putative / phenylalanine--tRNA ligase, putative	705588	70761	657258	661216	640018	616438	605154	670448
Cre09.g389450.t1.2	52	3	121.46	0.367333	1.43854	TAP	U-box domain-containing protein kinase family protein	51759	45633.7	146819	135149	18086.8	20346.5	94956.2	130322
Cre09.g389615.t1.1	70	5	152.03	0.180571	1.61673	TAP	psaC mRNA stabilization factor	281621	623044	306970	306318	121739	101055	338396	377715
Cre09.g389652.t1.1	34	1	107.62	0.20222	698.353	TAP	CAX interacting protein 4	0	174117	1468.74	1317.82	166.486	0	86.8302	0
Cre09.g389689.t1.1	49	16	1246.37	0.256212	1.38714	TAP	Aspartate semialdehyde dehydrogenase	2.71849e+06	3.41852e+06	1.86791e+06	1.35204e+06	1.64823e+06	1.34355e+06	1.83499e+06	1.91872e+06
Cre09.g389726.t1.1	89	6	224.44	0.192092	1.69193	Ndep	None	488354	52523.4	452562	528990	662721	584598	758083	570437
Cre09.g390050.t1.2	17	1	194.69	0.264275	1.54375	Ndep	Molybdenum cofactor carrier protein	106605	5449.76	83464.8	95843.3	107964	123922	112576	105327
Cre09.g390615.t1.1	61	4	687	0.392979	4.40705	TAP	Lipase Domain Flagellar Associated Protein 12	4969.04	285159	28156.1	40399.2	5417.76	11113.8	47631.9	17225.1
Cre09.g390763.t1.1	22	7	621.83	0.420935	3.73668	TAP	Rab-like GTP-Binding Flagellar Associated Protein 354	145304	2.15751e+06	181561	159960	153920	178899	166071	208779
Cre09.g390986.t1.1	37	3	111.75	0.189965	4.00108	TAP	tRNA synthetase class II (D, K and N) family protein	208604	1.63445e+06	167091	158647	103700	104225	152721	181406
Cre09.g391023.t1.1	16	1	211.15	0.0716291	1.32422	Ndep	protein phosphatase 2A-4	459223	251445	405198	403744	501632	543547	450229	516891
Cre09.g391097.t1.1	37	4	640.96	0.0573574	2.72117	TAP	Cytosolic 80S ribosomal protein L4	299055	490774	111666	131858	103039	97545.8	91678.5	87483.2
Cre09.g391652.t1.1	48	5	125.13	0.642473	1.2114	TAP	Noc2p family	374223	923881	403336	353223	352780	540803	356015	446514
Cre09.g391949.t1.1	33	2	204.9	0.980894	1.08284	TAP	U2 snRNP auxilliary factor, large subunit, splicing factor	73773.6	31453.2	21776.7	36048.7	42956.9	38449.5	42470.7	26701.1
Cre09.g392282.t1.1	240	18	460	0.0726601	3.12718	TAP	Axonemal Dynein Heavy Chain 2	805757	3.05038e+06	552514	648551	412541	262133	453029	489475
Cre09.g392350.t1.2	11	4	378.76	0.221992	1.31439	TAP	glycine-rich RNA-binding protein	1.02342e+07	1.5546e+07	7.84953e+06	7.60179e+06	7.60837e+06	7.03523e+06	8.1623e+06	8.5633e+06
Cre09.g392430.t1.1	13	3	182.25	0.715333	1.0324	TAP	beta-ketoacyl reductase 2	199989	166899	162589	210216	195218	175865	173027	172371
Cre09.g392500.t1.2	35	3	449.19	0.290323	1.5124	TAP	None	142431	381852	137345	130055	122118	137526	133292	130525
Cre09.g392692.t1.1	15	3	299.23	0.442219	1.14246	Ndep	Mago nashi component of the Exon Junction Complex	127657	45961.8	120304	139281	120746	121574	116110	136488
Cre09.g392867.t1.1	114	18	3578.2	0.22769	1.42291	Ndep	Flagella Membrane Glycoprotein 1B	2.76544e+06	560859	2.01092e+06	2.44969e+06	2.65155e+06	3.02798e+06	3.10631e+06	2.29425e+06
Cre09.g393136.t1.1	45	4	369.26	0.952383	1.3145	TAP	ENTH/ANTH/VHS superfamily protein	2.03672e+06	63253.6	1.12026e+06	1.15687e+06	333515	361745	1.19352e+06	1.44108e+06
Cre09.g393150.t1.2	54	10	632.31	0.304375	2.49131	TAP	Multicopper ferroxidase	183142	1.1515e+06	181596	172696	150145	203118	140126	184542
Cre09.g393173.t1.1	10	2	250.16	0.580613	10.9576	TAP	Early light-inducible protein	7861.47	974473	23575.4	18465.3	32863.5	21095.7	20407.2	19119.1
Cre09.g393200.t1.2	96	12	1883.6	0.247788	1.50686	Ndep	Heat shock protein 70C	5.81535e+06	571265	5.87873e+06	4.21498e+06	6.49569e+06	5.72149e+06	5.63459e+06	6.98184e+06
Cre09.g393358.t1.1	41	5	976.79	0.0357952	2.47669	TAP	Hyaluronan / mRNA binding family	2.03823e+06	4.09199e+06	1.14884e+06	1.45487e+06	922132	626723	969271	1.00833e+06
Cre09.g393400.t1.2	43	3	143.22	0.215817	1.4505	TAP	Tocopherol O-methyltransferase/gamma-tocopherol methyltransferase	372707	342357	290392	291413	58201.8	44063.2	331926	459893
Cre09.g393450.t1.1	26	2	277.38	0.166168	3.45854	TAP	Flagellar Associated Protein 233	15380.5	74017.8	8421.16	8949.56	12209.4	6816.07	4721.67	7124
Cre09.g393506.t1.1	38	1	900.51	0.362495	1.23182	Ndep	Hybrid-cluster protein	36994.9	360910	129339	144847	238186	258443	176047	155219
Cre09.g393543.t1.1	41	1	935.17	0.115618	1.99698	Ndep	Hybrid-cluster protein	15421.1	3429.11	34697.8	31800.2	48271.7	49376.6	34971.2	37818.8
Cre09.g393650.t1.2	36	2	147.58	0.526572	1.22351	TAP	PAS domain-containing protein tyrosine kinase family protein	524053	983589	465241	390821	422973	584679	387813	536437
Cre09.g393700.t1.1	39	6	461.78	0.381609	1.21516	Ndep	Matrix metalloproteinase	410803	91716.9	328510	404966	423025	377569	342815	358521
Cre09.g393728.t1.1	44	6	153.62	0.637792	1.39689	TAP	Rubisco methyltransferase family protein	217661	48683	245977	211197	93166.7	108584	126647	189552
Cre09.g393765.t1.1	17	3	206.73	0.151085	34.7553	TAP	Predicted protein with LysM domain	9904.95	891735	8701.21	20180.3	1259.5	6308.04	14156.6	5049.39
Cre09.g393876.t1.1	32	2	99.24	0.285108	1.3948	TAP	(1 of 3) 2.1.1.200 - tRNA (cytidine(32)/uridine(32)-2'-O)-methyltransferase / TrMet(Xm32)	584523	1.1665e+06	557577	631390	164596	193873	744419	1.00494e+06
Cre09.g393900.t1.2	33	6	97.5	0.179429	1.87569	Ndep	Putative GTP cyclohydrolase	161043	17868.2	208863	233946	389682	337524	232912	206036
Cre09.g394065.t1.1	15	3	397.28	0.413569	1.45657	TAP	SPIRAL1-like2	160908	471453	164489	145426	177017	191148	156215	122536
Cre09.g394102.t1.1	41	4	497.16	0.297694	1.28976	Ndep	Guanylate kinase	268784	53755.6	157763	157041	225868	235578	184251	176320
Cre09.g394200.t1.1	52	12	1067.4	0.134733	2.16685	TAP	Flagellar Associated Protein 102	1.74891e+06	4.77121e+06	1.12944e+06	1.17316e+06	1.10005e+06	890568	961393	1.11967e+06
Cre09.g394251.t1.1	26	1	121.43	0.501807	1.03144	TAP	Central pair associated protein	38413.7	0	43185.7	40057.4	5123.86	9321.42	48261.7	55241.7
Cre09.g394350.t1.2	71	5	208.53	0.14726	3.10025	TAP	Nuclear pore protein	44604.5	311251	42364	99214.6	29644.2	33495.2	58383	38927.2
Cre09.g394399.t1.1	52	9	279.82	0.403724	2.0763	TAP	Sas10/U3 ribonucleoprotein (Utp) family protein	309695	1.45601e+06	217990	259259	279506	292827	241409	266525
Cre09.g394436.t1.1	48	7	1722.39	0.975519	1.02891	TAP	Inorganic H pyrophosphatase family protein	447941	756935	355916	463749	542904	500747	517141	406873
Cre09.g394450.t1.2	21	3	648.89	0.24345	9.4188	TAP	Ran-binding protein 1	325472	6.45145e+06	209823	213217	190316	225926	182642	165540
Cre09.g394473.t1.1	70	8	730.67	0.80859	1.33372	TAP	Low-CO2-inducible protein	438393	88146.4	457627	468019	296252	273814	254816	263938
Cre09.g394510.t1.1	38	3	281.18	0.914062	1.04621	TAP	Carbohydrate-binding-like fold	551538	295151	532264	540783	398764	446452	500267	489457
Cre09.g394547.t1.1	44	4	263.15	0.0524912	1.33902	TAP	Carbohydrate-binding-like fold	243742	398138	286977	313504	244318	226115	257657	199727
Cre09.g394550.t1.2	25	9	464.41	0.388198	1.27656	Ndep	ribose-phosphate pyrophosphokinase	811896	39203.5	775786	577315	864790	518773	829129	601095
Cre09.g394621.t2.1	104	6	278.12	0.849019	1.30105	TAP	(1 of 4) KOG0993 - Rab5 GTPase effector Rabaptin-5	136413	755904	249185	241774	234401	243726	222759	362311
Cre09.g394750.t1.2	37	3	791.61	0.284615	3.72149	TAP	Chloroplast Ribosomal Protein S1	626913	3.70514e+06	273127	306076	236177	432964	331979	318580
Cre09.g394850.t1.2	14	1	45.01	0.431647	1.12079	Ndep	LrgB-like protein	248737	8087.95	113009	126921	158485	131740	140207	126327
Cre09.g395250.t1.1	33	4	327.66	0.593265	2.63894	TAP	Flagellar Associated Protein 36	368418	3.23778e+06	192419	398890	426687	457939	462361	243618
Cre09.g395350.t1.1	13	3	208.12	0.297233	1.28368	Ndep	Mitochondrial F1F0 ATP synthase associated protein 9	791698	200425	604214	617840	599646	667337	805232	770088
Cre09.g395621.t1.1	35	4	104.28	0.904224	1.36132	TAP	2A phosphatase associated protein of 46 kD	718296	46780.2	702404	736108	324717	341481	406044	546473
Cre09.g395650.t1.1	23	1	135.18	0.82962	1.2471	TAP	(1 of 2) PF13806 - Rieske-like [2Fe-2S] domain (Rieske_2)	252283	15010.3	206281	211870	140918	130353	88562.7	189797
Cre09.g395769.t1.1	269	18	573.65	0.438605	1.15961	Ndep	Flagellar Associated Protein 177	1.19712e+06	53032.2	878118	905797	942018	709898	907103	959320
Cre09.g395800.t1.2	9	1	79.93	0.411414	1.26034	Ndep	(1 of 1) PTHR12857:SF0 - UPF0587 PROTEIN C1ORF123	34487.9	1735.45	44026.3	52806.1	47471.6	50906.1	46027.2	23290.7
Cre09.g395880.t1.1	50	4	208.37	0.892586	1.58846	TAP	None	56573.1	741245	213152	167773	167325	147954	184985	241803
Cre09.g395950.t1.2	22	2	177.65	0.611929	15.1641	TAP	Alternative oxidase	3092.71	1.25241e+06	18214.9	36993	13952.1	15168.6	24577.4	32737
Cre09.g396100.t1.2	16	3	226.82	0.153343	2.02254	Ndep	Pherophorin-chlamydomonas homolog 15	314730	295241	301439	352482	967482	965961	352861	269961
Cre09.g396213.t1.1	44	6	2090.98	0.560123	1.06961	Ndep	Photosystem II Oxygen Evolution Enhancer protein 1	7.07411e+06	1.68874e+07	9.7246e+06	7.97644e+06	1.19642e+07	1.17296e+07	9.51094e+06	1.13578e+07
Cre09.g396252.t1.1	49	7	657.89	0.936203	1.02055	TAP	Glutathione reductase	524664	216998	348684	405100	419422	303031	421332	321551
Cre09.g396300.t1.2	45	2	1065.85	0.0902421	1.1982	TAP	Protoporphyrinogen oxidase	799590	1.08476e+06	744170	831502	724352	682541	752091	728690
Cre09.g396326.t1.1	74	6	425.28	0.394652	1.15764	Ndep	(1 of 2) PF02213 - GYF domain (GYF)	211826	94723.2	170621	148204	196603	217539	161872	147945
Cre09.g396350.t1.2	13	2	54.73	0.847616	1.19966	Ndep	S-adenosylmethionine carrier 2	226461	67710.9	436980	411478	74092.5	50519.5	591337	654822
Cre09.g396363.t1.1	15	2	75.9	0.152809	1.39685	TAP	Presequence translocase-associated protein import motor subunit	96709.9	67236.5	142134	123941	86590.8	58075.3	83151.5	80032.5
Cre09.g396400.t1.2	24	2	362.3	0.053315	1.19483	Ndep	Bi-ubiquitin	247118	237218	185341	221614	254268	298785	248920	262966
Cre09.g396500.t1.1	24	7	419.3	0.617406	1.09881	TAP	Halo-acid dehalogenase-like hydrolase	757279	426440	535476	457249	502423	490577	549416	438321
Cre09.g396600.t1.1	47	2	143.94	0.633428	1.38294	Ndep	Iron hydrogenase	297561	24762.9	156346	228974	251539	342931	343205	40955.2
Cre09.g396624.t1.1	48	2	195.15	0.205366	1.95086	TAP	XB3 ortholog 1 in Arabidopsis thaliana	67392.5	249393	71888.7	66830.3	27358.6	36192	56606.7	113332
Cre09.g396650.t1.2	52	5	658.01	0.418108	1.22715	Ndep	Phosphate acetyltransferase	528425	18022	586475	668627	468841	390583	568994	782349
Cre09.g396700.t1.2	31	5	149.44	0.454425	1.09446	Ndep	Acetate kinase	1.16696e+06	19752.4	868843	1.1102e+06	877805	679190	877871	1.02993e+06
Cre09.g396800.t1.1	15	2	92.32	0.577645	8.10522	TAP	Predicted protein of CSE family	15120.4	684250	11918.6	12083.2	43485.2	21556.7	15538	8667.66
Cre09.g397200.t1.2	63	9	1030.78	0.876649	1.04487	TAP	T-complex protein 1, zeta subunit	454285	137337	365029	377081	353984	304649	328222	289599
Cre09.g397290.t1.1	35	6	74.61	0.323311	1.75762	Ndep	(1 of 100) PTHR12393:SF6 - SPHINGOMYELIN PHOSPHODIESTERASE 2	359127	57548.4	206440	260518	391791	268948	752791	139560
Cre09.g397512.t1.1	29	4	97.68	0.199976	1.96401	Ndep	Fes1A	70594.2	2560.58	140381	110788	187341	167719	134575	147342
Cre09.g397549.t1.1	30	3	274.46	0.248507	18.2921	TAP	Kinase-related protein of unknown function (DUF1296)	44992.8	2.29527e+06	37915.4	46894	20823.1	37705.6	36611.8	37434.3
Cre09.g397660.t1.1	13	4	39.17	0.433938	1.82859	TAP	None	207521	945023	163439	233746	233891	229967	230151	153490
Cre09.g397697.t1.1	79	19	2394.46	0.123019	3.70795	TAP	Ribosomal protein L4	3.01232e+06	2.08389e+07	3.28668e+06	2.64262e+06	2.01811e+06	2.20543e+06	1.78012e+06	2.02785e+06
Cre09.g398067.t1.1	39	3	217.04	0.946439	1.26063	TAP	Peptidyl-prolyl cis-trans isomerase, FKBP-type	607305	87933.7	233372	297561	265214	242508	284089	180858
Cre09.g398289.t1.1	13	1	109.83	0.350963	1.4068	Ndep	related to plastidic lysophosphatidic acid acyltransferase (LPAAT)	215167	533.139	220909	226871	316219	260398	175503	181261
Cre09.g398700.t1.2	13	1	77.06	0.942974	16.5708	TAP	coclaurine N-methyltransferase	30355.6	8038.06	0	1909.4	930.287	626.603	470.394	404.891
Cre09.g398808.t1.1	157	4	427.02	0.723603	1.3257	TAP	Golgi-localized GRIP domain-containing protein	290454	643247	133086	225906	278032	272513	220833	203720
Cre09.g398900.t1.1	13	1	310.78	0.942896	40.5019	TAP	Vegetative cell wall protein gp1	381842	0	4937.14	1236.76	1021.82	7344.92	623.986	589.456
Cre09.g398993.t1.1	30	1	262.9	0.447224	1.40094	Ndep	4-hydroxyphenylpyruvate dioxygenase	26312	37313.8	19466.4	15712.3	34721.2	32970.4	14170.2	56557.4
Cre09.g399030.t1.1	30	3	337.31	0.170533	1.23342	Ndep	4-hydroxyphenylpyruvate dioxygenase	263998	236054	442909	399789	416616	400364	392430	446765
Cre09.g399178.t1.1	29	1	156.14	0.274523	1.46204	Ndep	COP signalosome subunit	148125	9006.41	89114.1	99077	127074	115136	143205	119459
Cre09.g399300.t1.2	7	1	44.16	0.304041	38.448	TAP	Peptidyl-prolyl cis-trans isomerase, FKBP-type	3716.18	263860	988.273	1667.02	724.488	921.926	3646.84	1735.24
Cre09.g399910.t1.1	49	2	123.77	0.340161	1.29285	Ndep	None	226937	40031.9	341208	375012	310058	305749	351787	303521
Cre09.g400050.t1.1	20	4	502.73	0.688645	1.03078	Ndep	None	545703	54063.7	375162	561952	474007	445887	497838	166450
Cre09.g400400.t1.1	34	3	66.17	0.052656	2.31851	TAP	Protein of unknown function DUF106, transmembrane	161958	359712	93027.6	145066	96856.7	99482.3	68718.3	62637.6
Cre09.g400627.t1.1	14	2	124.73	0.333759	1.45162	Ndep	Polyketide cyclase / dehydrase and lipid transport protein	105855	44698.1	85272.9	115475	201693	153836	82514.9	71909.4
Cre09.g400650.t1.2	47	5	1032.12	0.372959	21.8773	TAP	Cytosolic 80S ribosomal protein S6	84008	7.11657e+06	68050.8	87741.9	95550.5	56721.1	85591	98392.6
Cre09.g400997.t1.1	20	1	72.51	0.145101	1.80941	TAP	Lipase/lipooxygenase, PLAT/LH2 family protein	99834.6	163412	109525	98680.1	12263.6	11279.2	99384.3	137628
Cre09.g401100.t1.2	17	3	66.67	0.291849	1.47589	Ndep	TRAM, LAG1 and CLN8 (TLC) lipid-sensing domain containing protein	224734	14213.8	233598	221117	265370	213329	236047	309024
Cre09.g401108.t1.1	31	2	109.53	0.495048	1.26779	Ndep	None	29543.1	34600.9	77064.3	81080.8	47914.3	40322.9	84132.5	109446
Cre09.g401293.t1.1	47	2	125.8	0.448788	1.12784	Ndep	Sulfate transporter	249996	478372	263354	299737	397705	445185	312523	301144
Cre09.g401350.t1.2	17	1	86.53	0.572933	1.08141	Ndep	None	359373	94099.8	257761	235706	243278	256804	216807	307141
Cre09.g401515.t1.1	23	3	318.77	0.351653	1.29578	Ndep	FAD/NAD(P)-binding oxidoreductase	645097	109695	489451	421402	410214	653823	444164	650117
Cre09.g401600.t1.2	16	1	130.97	0.0485093	17.6557	Ndep	Alba DNA/RNA-binding protein	0	0	8389.79	2291.95	14133.4	116331	26668.2	31461.5
Cre09.g401886.t1.1	34	6	996.12	0.426501	1.51177	TAP	ascorbate peroxidase 3	943231	2.39031e+06	650653	675385	758911	767503	813602	742184
Cre09.g401900.t1.2	39	3	248.06	0.370592	1.22016	Ndep	None	406287	91290.7	255522	276268	354593	268844	360054	272502
Cre09.g401997.t1.1	17	2	71.67	0.251798	10.6627	TAP	glyoxylate reductase 2	373311	3.74195e+06	63925.2	99727.2	96956.8	96243.3	156976	51121.8
Cre09.g402100.t1.2	4	2	53.4	0.355773	1.37148	Ndep	None	102456	935.608	132320	116312	88520.4	107450	119459	167365
Cre09.g402108.t1.1	117	13	231.71	0.389498	2.37241	TAP	Piezo R-Ras-binding domain membrane protein	1.83266e+06	1.29437e+07	1.82571e+06	2.0431e+06	2.13434e+06	1.91964e+06	1.87073e+06	1.93447e+06
Cre09.g402219.t1.1	11	2	55.3	0.9511	2.25612	TAP	Low-CO2-inducible protein	9533.38	388811	44354.5	25289.9	21882.7	67932.7	57245.6	60370.2
Cre09.g402256.t1.1	22	3	81.49	0.232682	1.13747	Ndep	aminopeptidase M1	175869	139941	219111	175579	199792	195403	182620	230357
Cre09.g402300.t1.2	11	1	224.02	0.574485	1.07125	Ndep	Mitochondrial F1F0 ATP synthase associated protein 8	836687	145859	818055	594306	497206	750050	643070	675209
Cre09.g402450.t1.2	36	5	553.17	0.251641	1.21605	TAP	regulatory particle triple-A ATPase 3	495505	576786	324676	382002	351624	339977	420865	350447
Cre09.g402500.t1.2	44	4	418.49	0.536305	6.32624	TAP	Vacuolar ATP synthase subunit A	95453.6	2.76573e+06	77773.2	85563.2	148976	157832	87317	83966.7
Cre09.g402775.t1.1	50	13	729.41	0.209649	1.60405	Ndep	Major Facilitator Superfamily with SPX (SYG1/Pho81/XPR1) domain-containing protein	348868	44805.1	393928	409053	497633	481503	417153	523204
Cre09.g402950.t1.1	41	5	295.71	0.384467	1.22755	Ndep	Conserved in the Green Lineage	73787.5	993.585	112451	87606.6	85174.1	87221.7	89709.3	75273.1
Cre09.g403034.t1.1	13	2	110.81	0.345125	1.34867	Ndep	(1 of 1) PTHR14119 - HYDROLASE	168325	934.926	318648	147749	249972	209316	146359	251642
Cre09.g403182.t1.1	77	4	174.6	0.304076	1.50397	Ndep	global transcription factor group B1	418127	103571	264263	374027	380929	380025	748944	234683
Cre09.g403800.t1.2	292	25	967.35	0.237202	2.18519	TAP	Flagellar outer arm dynein heavy chain beta	573945	2.57623e+06	519652	542560	515614	420022	446285	545772
Cre09.g404000.t1.1	33	6	519.34	0.974319	1.00552	TAP	thylakoid lumenal 17.4 kDa protein	4.31177e+06	3.43455e+06	3.26947e+06	3.51321e+06	3.91593e+06	3.22534e+06	3.52033e+06	3.78759e+06
Cre09.g404350.t1.2	49	3	95.23	0.0965002	1.68219	TAP	Exportin 4	332747	561683	242246	330916	144722	140016	276573	311118
Cre09.g404650.t1.2	58	3	215	0.797339	1.15632	TAP	Vps51/Vps67 family (components of vesicular transport) protein	166020	49936.5	107289	102628	94584	113307	77551.7	82857.1
Cre09.g404800.t1.1	19	1	51.57	0.42342	1.83065	TAP	None	287979	33515.3	81123.5	14007.4	4557.57	4558.78	134427	84039.7
Cre09.g405050.t1.2	31	5	439.69	0.986452	1.02021	TAP	Vacuolar ATP synthase subunit D	964515	545475	683284	690438	785012	734042	676770	630777
Cre09.g405400.t1.2	29	7	334.28	0.310574	2.70695	TAP	Prefoldin molecular chaperone, subunit 1-related protein	348595	2.56843e+06	323401	394200	328136	324311	300860	389391
Cre09.g405450.t1.2	5	1	84.04	0.347963	1.40281	Ndep	None	72884	0	42337.1	57064	57967.7	69090.9	71213	43412
Cre09.g405800.t1.2	19	2	205.27	0.299797	1.38629	Ndep	Cystathionine beta-synthase (CBS) family protein	227691	32441.4	255121	283802	321539	228001	277779	280406
Cre09.g405850.t1.1	41	8	486.04	0.26887	1.3764	TAP	NADH:ubiquinone oxidoreductase 49 kDa ND7 subunit	7.86675e+06	7.07909e+06	7.91899e+06	3.61552e+06	3.705e+06	7.44311e+06	2.98789e+06	5.10288e+06
Cre09.g406050.t1.2	45	13	772.07	0.322638	23.3327	TAP	CTP synthase	477888	3.39093e+07	363418	386228	488040	299123	375288	343457
Cre09.g406200.t1.2	37	5	455.57	0.382828	1.2002	Ndep	organellar class II (G, H, P and S) aminoacyl tRNA synthetase	331439	93521.8	322856	319271	304921	302070	315124	358603
Cre09.g406600.t1.1	19	4	338.88	0.479394	1.20085	TAP	None	712447	1.06136e+06	517172	507872	629084	651297	615532	434810
Cre09.g406800.t1.1	11	3	52.52	0.0760619	1.51998	TAP	Signal Peptidase, 18 kDa catalytic subunit	191747	317558	152266	161465	127977	159379	132429	121693
Cre09.g406983.t1.1	20	2	171.47	0.360565	56.4161	TAP	(1 of 6) PTHR13748//PTHR13748:SF4 - COBW-RELATED // COBW DOMAIN-CONTAINING PROTEIN DDB_G0274527	9743.47	1.83067e+06	5274.42	10517	8348.48	6788.8	8990.72	8774.11
Cre09.g407250.t1.2	15	3	112.72	0.638691	2.678	TAP	Flagellar Associated Protein 270	1.82933e+06	82232.3	237143	254388	225227	210235	223612	238275
Cre09.g407600.t1.2	10	4	158.21	0.359461	1.2775	Ndep	Conserved TenA familiy member	522961	64241.6	519518	492354	487730	485589	512424	557083
Cre09.g407650.t1.2	16	2	60.23	0.770082	1.08034	TAP	None	73678.7	4809.64	53056.5	58221.5	31114.6	22879.2	72451.8	49208.3
Cre09.g407700.t1.2	28	5	612.56	0.237881	1.76042	Ndep	Cysteine endopeptidase	1.44876e+06	24994.5	801986	906830	1.52067e+06	1.38967e+06	1.64112e+06	1.05121e+06
Cre09.g408000.t1.1	21	3	134.42	0.324737	3.60531	TAP	(1 of 3) PTHR13234//PTHR13234:SF8 - GAMMA-INTERFERON INDUCIBLE LYSOSOMAL THIOL REDUCTASE GILT // GAMMA-INTERFERON-INDUCIBLE LYSOSOMAL THIOL REDUCTASE	47599.9	477150	36251.8	46315.1	20120.7	51008.5	56104.1	41217.2
Cre09.g408200.t1.2	26	3	431.06	0.703362	19.1383	TAP	Serine/arginine-rich pre-mRNA splicing factor	10168	1.11199e+06	3547.33	7616.49	14574.2	24013.6	11043	9586.84
Cre09.g408250.t1.1	33	3	97.76	0.180523	5.12595	TAP	Eukaryotic translation elongation factor 1-alpha	194663	2.45642e+06	173925	215564	46033.4	62652.9	202180	282306
Cre09.g408300.t1.2	10	3	171	0.325512	1.35784	Ndep	None	421358	61517.4	256791	213850	310687	482639	227272	274129
Cre09.g408700.t1.2	20	2	80.91	0.53628	1.68057	TAP	None	48636.9	179069	30496	32445.5	28765	37164.3	31260.3	75756.2
Cre09.g408851.t2.1	13	1	201.3	0.595191	1.07709	Ndep	aminopeptidase P1	776940	140421	738286	886678	627200	479128	889628	742346
Cre09.g409050.t1.2	30	2	114.03	0.317377	1.4346	Ndep	OTU-like cysteine protease	106273	3955.14	154201	143556	117992	146884	150409	170007
Cre09.g409100.t1.2	28	5	412.59	0.0351483	1.1815	TAP	Uroporphyrinogen-III synthase	533331	528148	660458	633053	506450	482264	488018	516494
Cre09.g409350.t1.2	59	9	760.42	0.625987	1.05765	Ndep	Fe-S ABC transporter	388572	154843	408075	427352	396437	318304	377931	365662
Cre09.g409500.t1.2	22	1	124.02	0.168865	1.15561	TAP	Alba DNA/RNA-binding protein	10288.2	6647.72	20291.8	20554	1464.64	160.07	1352.71	47023.4
Cre09.g409850.t1.2	12	1	151.75	0.579799	18.0666	TAP	None	4009.48	459935	5253.99	1500.44	9377.28	10848.7	4527.95	1299.68
Cre09.g410250.t1.1	17	2	249.82	0.770063	1.03219	Ndep	None	583404	1.28486e+06	502632	497622	943161	904313	611008	502390
Cre09.g410600.t1.1	30	6	529.58	0.175461	2.30883	TAP	Phosphoprotein phosphatase 2C-related	499263	1.70316e+06	314267	378339	318044	298421	374577	262855
Cre09.g410650.t2.1	30	1	440.03	0.36638	1.05024	Ndep	N-5-phosphoribosyl-ATP transferase	806664	0	311349	165157	264320	330693	266034	486594
Cre09.g410700.t1.2	40	9	1184.92	0.993917	1.00232	TAP	NADP-Malate Dehydrogenase	2.43575e+06	1.84909e+06	2.20841e+06	2.46059e+06	2.40388e+06	2.36344e+06	2.28925e+06	1.8765e+06
Cre09.g410750.t1.2	59	5	294.14	0.214362	1.60396	Ndep	Nitrite reductase	245570	25919.3	256981	205370	312069	266947	331192	266840
Cre09.g410850.t1.2	31	2	70.74	0.000531157	6.78669	Ndep	Nitrate transporter	10367.1	3236.62	6271.2	11564.5	66326.7	51008.7	47676.2	48357.9
Cre09.g411100.t1.2	25	2	626.01	0.160629	2.01345	TAP	Cytosolic 80S ribosomal protein S10	537798	1.19131e+06	281469	317154	291041	279192	283581	302281
Cre09.g411200.t1.2	25	3	443.44	0.374825	1.14904	TAP	Rieske [2Fe-2S] domain, putative, chloroplast location proposed	619423	540532	383990	436667	443355	364201	541032	375120
Cre09.g411600.t1.1	57	2	133.39	0.266983	217.939	TAP	myb domain protein 3r-4	197302	3.8558e+07	36409.7	34715.8	53944.4	22177.9	70813.7	31216.8
Cre09.g411800.t1.1	35	2	95.75	0.268658	1.65132	Ndep	None	64364.1	1783.73	61279	84598.3	103289	105311	75970.5	65551.5
Cre09.g411900.t1.1	61	13	1161.85	0.464208	1.13114	Ndep	Serine hydroxymethyltransferase	1.01847e+06	87035.9	716636	723439	677663	756597	710095	735071
Cre09.g412100.t1.2	37	3	741.93	0.41769	99.3126	TAP	Photosystem I reaction center subunit III	37841.7	2.03082e+07	35654.8	53349.2	40398.6	47626.7	51114.9	66624.9
Cre09.g413650.t1.1	47	2	183.86	0.952716	1.31041	Ndep	(1 of 1) PTHR13520 - RAD50-INTERACTING PROTEIN 1 PROTEIN RINT-1	197942	150682	190600	150124	57911.1	432116	138504	274801
Cre09.g414050.t1.2	29	3	318.44	0.490089	1.23613	TAP	Nucleoside-triphosphatase RuvB-like protein	180526	344606	134956	179334	196440	169605	184653	128372
Cre09.g414200.t1.2	28	3	255	0.201418	1.14515	Ndep	Subunit of Retromer complex	213654	195395	161133	221718	250362	221782	245193	189503
Cre09.g414850.t1.1	39	1	1389.51	0.62586	1.04377	Ndep	(1 of 2) 5.4.99.9 - UDP-galactopyranose mutase	124599	19769.4	110887	127394	84035.8	75910.4	125715	113737
Cre09.g415400.t1.1	91	9	204.58	0.0844621	1.90887	TAP	(1 of 1) PTHR15922//PTHR15922:SF2 - FAMILY NOT NAMED // NEUROBLASTOMA-AMPLIFIED SEQUENCE	869990	1.94578e+06	637136	687678	492953	638349	488023	549801
Cre09.g415550.t1.2	39	2	1236.88	0.329676	1.42782	Ndep	Mitochondrial F1F0 ATP synthase associated protein 2	93533.2	7357.53	343668	360937	175920	164432	379157	430591
Cre09.g415600.t1.1	33	4	157.53	0.956352	1.0137	TAP	Carbohydrate-binding-like fold	352468	243022	287789	263371	262938	280759	295071	292381
Cre09.g415700.t1.2	23	7	545.37	0.439761	1.16895	Ndep	Carbonic anhydrase 3	782247	80409.3	638384	646521	657345	624527	650677	577846
Cre09.g415800.t1.2	51	5	817.07	0.876397	1.01122	Ndep	MA3 domain-containing protein	167516	155749	362868	241220	183852	187327	230443	336139
Cre09.g415850.t1.2	10	3	228.82	0.492017	30.5255	TAP	Gamma carbonic anhydrase	4357.42	994392	2762.09	4765.51	4667.09	19066.5	836.451	8395.14
Cre09.g415950.t1.2	42	8	798.7	0.836431	1.01689	Ndep	Chloroplast ribosomal protein L6	498544	1.02489e+06	727653	635765	619769	851666	612620	851564
Cre09.g416050.t1.2	63	11	1518.67	0.30593	1.76554	TAP	Argininosuccinate synthase	774236	2.88123e+06	748684	767630	550187	558796	1.00492e+06	815382
Cre09.g416150.t1.2	26	8	857.24	0.397161	1.48633	TAP	Mitochondrial F1F0 ATP synthase associated protein 7	2.44287e+06	6.22528e+06	1.88706e+06	1.87732e+06	2.12914e+06	1.98846e+06	2.11099e+06	2.13599e+06
Cre09.g416250.t1.1	69	4	143.22	0.183839	9.73731	TAP	Myosin heavy chain, class VIII	620786	2.65759e+06	73891.6	85185.5	81868.7	83465.2	102573	85111.6
Cre09.g416350.t1.2	30	9	834.32	0.58962	1.51352	TAP	Nucleosome assembly protein	496262	1.60651e+06	324905	397397	418765	637533	400671	409598
Cre09.g416750.t1.2	60	2	929.79	0.54553	1.75792	TAP	T-complex protein 1, beta subunit	199629	961399	172794	188905	241709	219616	202156	202725
Cre09.g416800.t1.2	20	5	266.38	0.222232	25.5846	TAP	None	216031	1.22275e+07	165325	163292	94749.7	93347.2	157230	153885
Cre09.g416850.t1.2	83	13	1095.87	0.800455	1.03832	TAP	(1 of 546) 2.7.11.1 - Non-specific serine/threonine protein kinase / Threonine-specific protein kinase	225440	324712	233297	211147	279902	269320	202656	206011
Cre09.g417150.t1.2	42	10	732.79	0.273203	1.50386	Ndep	Mono-functional catalase	1.2157e+06	94268.9	1.30787e+06	1.2358e+06	1.42559e+06	1.26808e+06	1.34963e+06	1.75202e+06
Cre09.g417200.t1.2	46	10	1033.79	0.589696	1.0661	Ndep	Proteasome component (PCI) domain protein	1.43947e+06	542629	1.15735e+06	1.28862e+06	1.20017e+06	1.1516e+06	1.25017e+06	1.11881e+06
Cre10.g417500.t1.2	22	1	68.87	0.0273955	320.569	TAP	Cyclophilin	39787.2	1.09859e+06	8797.35	5037.99	35.4949	1349.32	1046.02	1163.46
Cre10.g417700.t1.2	67	13	1916.5	0.383296	1.22842	Ndep	Cytosolic 80S ribosomal protein L3	1.52203e+06	322224	1.92547e+06	2.03957e+06	2.00384e+06	1.75569e+06	1.69283e+06	1.68388e+06
Cre10.g418100.t1.1	18	3	405.32	0.373461	1.30015	TAP	20S proteasome alpha subunit C	159619	293817	118062	134745	148152	132678	145983	116388
Cre10.g418450.t1.2	11	4	355.34	0.344192	1.91007	TAP	None	482419	2.04636e+06	408323	463094	403380	482407	414700	479657
Cre10.g418950.t1.1	62	4	223.75	0.340017	1.22998	TAP	Kinesin motor protein	168949	284069	148591	154045	116797	170309	161035	166220
Cre10.g419050.t1.1	38	3	81.75	0.442434	4.42099	TAP	Mitochondrial F1F0 ATP synthase, alpha subunit	587511	22356.6	37851.1	48823.2	48889	36942.3	46668.5	25053.4
Cre10.g419550.t1.2	15	1	39.89	0.458914	1.10754	Ndep	RNA ligase/cyclic nucleotide phosphodiesterase family protein	685919	20299.6	678738	564579	459723	561839	515578	622051
Cre10.g419750.t1.2	25	2	80.88	0.367029	1.30551	Ndep	DNA-directed RNA polymerase II, 36 kDa polypeptide	900225	14702.2	706131	832581	850632	838322	895273	619026
Cre10.g419950.t1.1	64	11	802.45	0.288739	1.4365	Ndep	(1 of 5) PF00536 - SAM domain (Sterile alpha motif) (SAM_1)	412377	40456.6	480222	492034	508258	463829	495672	579374
Cre10.g420350.t1.2	11	2	339.61	0.424247	219.436	TAP	Photosystem I reaction center subunit IV, 8.1 kDa	48553.4	5.28299e+07	35496.4	59416.3	69209.8	64143.4	58612.2	49441.7
Cre10.g420700.t1.2	12	3	241.09	0.19219	1.22725	Ndep	Mitochondrial F1F0 ATP synthase epsilon subunit	495458	323040	277964	408585	406189	393033	523051	524789
Cre10.g420900.t1.2	67	4	212.22	0.492101	8.33815	TAP	DEAD/DEAH box helicase	39153.4	1.52872e+06	36481.4	37658.5	36212.3	51692.4	43960.1	65062.9
Cre10.g421200.t1.1	18	1	125.9	0.431356	1.0179	TAP	RNA-binding CRS1 / YhbY (CRM) domain protein	200494	57.5189	221386	242595	147729	125931	167925	211266
Cre10.g421600.t1.2	42	4	612.12	0.307503	6.52361	TAP	Threonyl-tRNA synthetase	62578.1	1.34922e+06	65978.9	62242	57123.6	40011.1	61558.6	77374.7
Cre10.g421700.t1.2	55	5	628.89	0.383143	1.2539	Ndep	Glycerol-3-phosphate dehydrogenase/dihydroxyacetone-3-phosphate reductase	919648	96770.8	859876	677091	744277	989892	728721	738813
Cre10.g421850.t1.2	17	2	122.39	0.278604	2.3195	TAP	RNA-processing, Lsm domain	127926	694137	135768	112931	102602	114765	88923.9	155345
Cre10.g422000.t1.2	39	2	174.71	0.419751	2.60643	TAP	tRNA (guanine-N2)-methyltransferase	134136	1.25315e+06	156727	167256	186400	116281	187814	166061
Cre10.g422300.t1.2	21	4	247.77	0.141911	1.3173	Ndep	Peroxiredoxin Q	215696	184703	365086	342325	357943	319744	338314	443312
Cre10.g422600.t1.1	42	7	393.54	0.0737692	1.90966	TAP	NADH:ubiquinone oxidoreductase 51 kDa subunit	255825	494928	189431	163120	173332	121453	150924	132041
Cre10.g422700.t1.2	24	2	55.8	0.896979	1.00518	Ndep	S-adenosyl-L-methionine-dependent methyltransferase	460147	275418	293092	346356	299414	310048	401016	371655
Cre10.g423250.t1.2	25	3	480.74	0.51457	1.08899	TAP	NAD-dependent malate dehydrogenase	204372	274122	179995	193098	221512	177115	212467	170901
Cre10.g423300.t1.1	23	2	264.35	0.0207626	1.2912	Ndep	alpha/beta-Hydrolases superfamily protein	250503	166196	200170	196514	255146	272634	263739	258721
Cre10.g423500.t1.2	30	5	425.74	0.39985	1.82534	TAP	Heme oxygenase	435118	1.18065e+06	222722	230544	283949	325049	245765	278744
Cre10.g423650.t1.2	48	5	505.98	0.528878	1.31539	Ndep	Chloroplast ribosomal protein L11	246046	149312	293009	317726	570446	306515	290391	156050
Cre10.g424100.t1.2	45	9	1264.69	0.963442	3.26226	TAP	Inorganic pyrophosphatase	8975.72	2.20974e+06	97590.7	83101.1	547970	70278.2	46174.1	71082.1
Cre10.g424400.t1.2	25	2	127.41	0.245601	1.45968	Ndep	20S proteasome beta subunit B, type beta 2	1.09155e+06	186577	1.19994e+06	1.22717e+06	1.30308e+06	1.20951e+06	1.29349e+06	1.60237e+06
Cre10.g424450.t1.2	29	5	552.07	0.15906	1.1478	TAP	40 kDa translocon at mitochondrial outer envelope membrane	552363	636834	470385	507200	516947	440811	417204	512802
Cre10.g424500.t1.2	19	1	130.12	0.161159	1.66317	Ndep	putative carbohydrate kinase	33.9569	0	132679	127586	125583	78588.9	99950.2	128798
Cre10.g424750.t1.2	68	3	161.92	0.961841	1.19105	TAP	Pyruvate phosphate dikinase	38132.1	313123	45325.7	44538.6	233886	41527.3	38786.6	56160.6
Cre10.g424900.t1.2	11	1	136.33	0.858322	1.13803	TAP	Prolyl 4-hydroxylase 1	69250.2	240714	117441	152771	123396	119372	171292	95744.2
Cre10.g425900.t1.2	36	6	1246.12	0.435514	1.13204	Ndep	Light-harvesting protein 5 of photosystem I	9.32568e+06	310782	5.45092e+06	5.44848e+06	5.58596e+06	5.49679e+06	5.90214e+06	6.26251e+06
Cre10.g425950.t1.2	31	6	294.47	0.0483146	1.4801	TAP	YbaK/aminoacyl-tRNA synthetase-associated domain	239869	328686	186809	187822	129143	170141	174250	163709
Cre10.g426250.t1.1	12	1	47.25	0.375564	1.3426	TAP	Pre-rRNA-processing protein TSR2, conserved region	267391	637491	245196	286285	279247	244459	286552	259580
Cre10.g426292.t1.1	58	3	146.73	0.103238	6.98871	TAP	Pyruvate kinase with zinc finger domain	171115	1.54585e+06	109214	105100	44403.6	51998.8	104801	75140.1
Cre10.g426335.t1.2	14	2	73.96	0.466232	6.17908	TAP	(1 of 5) PF07496 - CW-type Zinc Finger (zf-CW)	57478.9	1.78479e+06	54228.5	56282.8	175219	36605.8	46645.1	57560.5
Cre10.g427150.t1.2	33	2	100.88	0.762082	2.05779	TAP	Pre-mRNA splicing factor	71578.1	304630	22407.6	29786	65079.8	57894.3	43949.5	41261.7
Cre10.g427250.t1.2	6	2	106.4	0.286979	7.56802	TAP	Profilin	77598	2.0746e+06	81559.4	102476	53495.5	56928.8	97932.7	100341
Cre10.g427300.t1.2	36	3	138.6	0.41835	1.06831	TAP	Radial Spoke Protein 2	268146	291532	290143	230777	232105	233819	254135	291445
Cre10.g427700.t1.2	52	8	1149.68	0.426931	1.18323	Ndep	DEAD box ATP-dependent RNA helicase	1.35904e+06	106021	1.29408e+06	1.28971e+06	1.24451e+06	1.16068e+06	1.1915e+06	1.19403e+06
Cre10.g428050.t1.1	152	5	507.69	0.565633	1.23103	TAP	None	269809	378946	147802	161918	201866	167959	237757	171012
Cre10.g428200.t1.2	18	5	266.72	0.233854	1.28088	TAP	RNA-binding (RRM/RBD/RNP motifs) family protein	402816	628716	321698	338832	294783	302269	348705	375254
Cre10.g428650.t1.2	70	3	171.64	0.608308	1.31712	TAP	Calcium/calmodulin-dependent protein kinase	403731	58810.3	394530	275775	34043.2	197637	190800	437611
Cre10.g428750.t1.1	131	14	803.48	0.370098	1.67262	TAP	RNA binding;RNA binding	214483	716502	179802	183075	205571	191339	175571	201071
Cre10.g428950.t1.2	14	1	41.41	0.218609	1.97693	TAP	(1 of 1) PTHR11019//PTHR11019:SF97 - THIJ/PFPI // SUBFAMILY NOT NAMED	28228.3	8997.68	37540.4	32213.3	31663.9	603.842	0	21846.4
Cre10.g429100.t1.2	47	12	1061.18	0.543006	1.088	Ndep	Class II aaRS and biotin synthetases superfamily protein	1.67747e+06	626873	1.50873e+06	1.55486e+06	1.53099e+06	1.32666e+06	1.52753e+06	1.45514e+06
Cre10.g429150.t1.2	23	1	220.68	0.235339	2.5414	Ndep	Anthranilate phosphoribosyltransferase	1007.99	0	29117.3	14538.9	3885.89	49280	35279.6	25064
Cre10.g430150.t1.2	66	8	415.64	0.389811	3.94967	TAP	Photosystem-II repair protein	158464	2.53951e+06	228771	184095	188415	197041	183524	218640
Cre10.g430400.t1.2	19	1	161.36	0.134528	43.7445	TAP	Cytosolic 80S ribosomal protein L37	528994	17285.4	9469.77	10459.8	3471.27	5533.35	0	3938.92
Cre10.g430501.t1.1	66	11	1435.57	0.314291	1.8269	TAP	Octicosapeptide/Phox/Bem1p (PB1) domain-containing protein / tetratricopeptide repeat (TPR)-containing protein	601884	2.43239e+06	631716	567366	539660	551397	437649	788534
Cre10.g432000.t1.2	28	1	95.39	0.0402302	Inf	TAP	UV-damaged DNA binding complex subunit 1 protein	1338.9	656919	0	1769.63	0	0	0	0
Cre10.g432800.t1.2	32	9	1064.21	0.108569	1.86469	TAP	Cytosolic 80S ribosomal protein Sa	1.80867e+06	3.62307e+06	1.05856e+06	1.33094e+06	1.05267e+06	942204	1.01714e+06	1.18238e+06
Cre10.g432900.t1.2	37	2	396.46	0.367707	1.24441	Ndep	Aldo/keto reductase	56298.3	0	46581.7	58871.5	47646.3	48437.9	62470.2	42730.1
Cre10.g433000.t1.1	50	7	319.23	0.251632	1.26725	TAP	Glycyl-tRNA synthetase	403872	227937	367977	296330	210518	182737	276782	352744
Cre10.g433050.t1.1	62	4	149.11	0.795274	1.92066	TAP	Putative dynamin GTPase involved in plastid division	127450	901000	94811.6	66222.9	127526	280401	71246.4	140137
Cre10.g433400.t1.2	7	1	106.25	0.149861	1.92208	Ndep	(1 of 1) PTHR14154:SF2 - MITOCHONDRIAL PYRUVATE CARRIER 2	78503.7	9536.28	35261.4	71099	99650.7	128970	95436.2	49596
Cre10.g433600.t1.2	49	15	1469.05	0.434847	1.18941	Ndep	methylenetetrahydrofolate reductase 2	1.07861e+06	170237	895664	999859	1.04594e+06	959381	999045	735594
Cre10.g433950.t1.1	12	2	144.21	0.892624	1.16431	TAP	(1 of 2) PTHR33222//PTHR33222:SF3 - FAMILY NOT NAMED // PROTEIN CURVATURE THYLAKOID 1C, CHLOROPLASTIC	1.41071e+06	4.28897e+06	1.56395e+06	1.60675e+06	1.8553e+06	1.90389e+06	1.84246e+06	2.01692e+06
Cre10.g434450.t1.2	37	8	590.76	0.459247	1.8967	TAP	NADH:ubiquinone oxidoreductase 39 kDa subunit	228297	1.18121e+06	207824	236314	255303	242183	267439	212375
Cre10.g434750.t1.2	66	14	2159.95	0.394699	1.88403	TAP	Acetohydroxy acid isomeroreductase	1.24801e+06	6.6575e+06	1.45594e+06	1.49772e+06	1.47959e+06	1.60882e+06	1.42983e+06	1.24558e+06
Cre10.g435300.t1.2	28	5	353.59	0.293992	1.40569	Ndep	Aspartyl aminopeptidase-like protein	272349	36903.5	339958	335264	348357	367946	388240	279327
Cre10.g435800.t1.2	59	10	1223.15	0.323467	1.48374	Ndep	Chloroplast stem-loop-binding protein 41b	743035	226250	866287	2.04064e+06	1.85118e+06	1.83477e+06	1.4887e+06	576640
Cre10.g435850.t1.2	23	5	172.42	0.90856	1.05128	TAP	conserved expressed protein, perhaps chloroplast targetted	239327	114395	169440	187615	165139	158269	160268	192427
Cre10.g436050.t1.2	30	3	961.26	0.362535	42.6801	TAP	Fe superoxide dismutase	132497	1.54411e+07	72339.2	75171.5	66888.6	88989	93835.1	118635
Cre10.g436350.t1.1	51	3	270.58	0.475454	1.0971	TAP	Shikimate kinase	284773	249825	312685	262185	103479	142747	284637	480413
Cre10.g436500.t1.2	16	7	340.06	0.402833	3.54629	TAP	SurE-like phosphatase/nucleotidase	157588	1.90966e+06	154652	159794	141025	171213	173311	186052
Cre10.g436550.t1.2	45	4	845.57	0.106567	10.3342	TAP	Low-CO2-inducible protein 5	868010	1.7976e+07	1.18282e+06	824944	191112	181272	698028	947332
Cre10.g437450.t1.2	25	1	124.65	0.361333	1.34973	Ndep	None	9462.76	948.211	291568	306928	62074	42855.5	277426	439504
Cre10.g438100.t1.2	18	2	131.48	0.452218	1.4121	TAP	Phosphoglycolate phosphatase	132844	314003	95272	103232	123277	126466	87776.7	119496
Cre10.g438550.t1.2	14	1	115.01	0.393372	1.29195	TAP	TatA-like sec-independent protein translocator subunit	212483	422932	228692	161244	196580	171071	235852	190145
Cre10.g438600.t1.2	17	1	91.19	0.324311	100.68	TAP	(1 of 1) KOG4766 - Uncharacterized conserved protein	23688.3	0	978.821	3997.57	112.374	16.9037	152.612	2.8224
Cre10.g438700.t1.1	52	3	128.39	0.579195	4.13068	TAP	transducin family protein / WD-40 repeat family protein	157492	3.88326e+06	249349	202345	231503	325730	262299	268049
Cre10.g439100.t1.2	79	7	866.08	0.47353	1.09004	Ndep	T-complex protein 1, alpha subunit	688793	27561.1	462173	503943	500666	437354	451755	444178
Cre10.g439150.t1.2	40	6	540.33	0.433401	1.17208	Ndep	26S proteasome regulatory subunit	435072	35962.8	306780	384139	369069	341854	340774	310199
Cre10.g439350.t1.2	16	2	209.29	0.254101	2.83435	TAP	protein containing PDZ domain, a K-box domain, and a TPR region	95021	876395	146063	154583	125557	109631	89632.7	123982
Cre10.g439400.t1.1	31	5	419.13	0.124115	2.43132	TAP	Glutamyl tRNA amidotransferase, subunit A	143185	628184	193507	141190	160131	98287.2	134227	62280
Cre10.g439550.t1.1	23	1	178.35	0.118256	4.44783	TAP	TLD-domain containing nucleolar protein	77720.3	403876	60435.1	31864.6	6072.55	6538.51	64057.2	52360.2
Cre10.g439600.t1.1	39	2	120.7	0.344138	4.34801	TAP	Root hair defective 3 GTP-binding protein (RHD3)	65283.1	756830	44725.2	53691.2	63601.3	46542.2	53175.7	48394
Cre10.g439650.t1.2	24	3	47.87	0.921745	1.57563	TAP	Component of oligomeric golgi complex	2.76231e+06	39708.4	2.12736e+06	1.87237e+06	276463	279004	1.83296e+06	1.92841e+06
Cre10.g439700.t1.2	27	2	139.36	0.353156	1.36705	Ndep	conserved expressed putative RNA binding protein	252559	2290.75	159150	226204	240818	250926	243871	139572
Cre10.g439850.t1.2	39	5	575.71	0.455162	1.74197	TAP	transmembrane nine 7	369673	856508	143524	191245	232546	246041	268874	148623
Cre10.g439900.t1.2	88	2	1139.36	0.176348	2.59531	TAP	ER-located HSP110/SSE-like protein	99034.6	582906	95713.7	176865	72621.1	87137.9	156622	51404.4
Cre10.g440050.t1.2	56	15	1420.18	0.741999	1.23306	TAP	Chloroplast stem-loop-binding protein 41a	504088	1.8882e+06	844738	837087	805201	843605	733566	921701
Cre10.g440400.t1.2	8	2	131.97	0.102461	11.7137	TAP	None	133971	1.46541e+06	52464.1	62083.1	32683.6	30736.9	55368.2	27529.7
Cre10.g440450.t1.2	14	2	198.6	0.359028	1.60964	TAP	Photosystem II associated subunit 28	457213	1.82853e+06	619234	555599	524652	514189	492004	619063
Cre10.g440800.t1.1	34	1	68.89	0.81066	59.5098	TAP	None	107.921	7.96122e+06	6982.19	1758.41	5351.43	485.609	2253.11	125838
Cre10.g440900.t1.2	19	4	95.81	0.525753	4.56855	TAP	Rrp42-like exosome component	52452.4	1.31432e+06	74177.7	69590.7	74234.5	90545.8	83196.8	82662
Cre10.g441000.t1.2	45	1	142.16	0.638931	1.87908	Ndep	Transcription elongation factor (TFIIS) family protein	1747.12	14538.6	14647.7	1782.99	20334	25198.4	15272	672.37
Cre10.g441150.t1.1	39	2	81.17	0.00385323	2.07199	Ndep	None	261945	254317	423662	491348	778332	703920	757106	726216
Cre10.g441200.t1.2	76	11	646.26	0.457996	1.14947	Ndep	La-domain RNA-binding protein	701059	192385	590303	536505	665654	497027	534095	625448
Cre10.g441400.t1.2	54	10	1236.88	0.87011	1.41263	TAP	Nucleolar protein, Component of C/D snoRNPs	1.69824e+06	93218.9	1.26962e+06	1.20615e+06	443867	232952	1.14201e+06	1.20195e+06
Cre10.g442000.t1.2	46	5	129.1	0.428874	2.19953	TAP	(1 of 1) K14557 - U3 small nucleolar RNA-associated protein 6 (UTP6)	195414	1.56371e+06	269039	262651	194670	198207	280134	368493
Cre10.g442400.t1.2	13	1	75.49	0.446334	1.19096	Ndep	G10 family protein	882527	289667	497350	745218	716322	785936	902134	471498
Cre10.g442700.t1.2	54	4	454.06	0.914742	1.03115	TAP	Nucleoside-triphosphatase, RuvB-like protein	193869	157029	93224.1	87408.2	134687	130490	139753	110542
Cre10.g443250.t1.2	74	10	961.1	0.810681	1.51121	TAP	T-complex protein 1, gamma subunit	595089	14285.3	805467	750601	418021	477073	319629	218193
Cre10.g443650.t1.1	16	1	62.02	0.0446389	1020.9	TAP	(1 of 1) K15627 - tether containing UBX domain for GLUT4 (ASPSCR1, ASPL)	1285.57	304232	404.058	389.779	0	0	170.784	129.256
Cre10.g444500.t1.2	15	3	80.18	0.866641	15.9895	TAP	sulfurtransferase protein 16	4.01939e+06	2691.05	63932.9	63604.7	38707.5	65514.4	76279.1	79021.1
Cre10.g444700.t1.1	69	10	1020.73	0.698797	1.05704	Ndep	Starch Branching Enzyme	1.75932e+06	771748	1.19444e+06	1.02946e+06	1.20699e+06	1.07326e+06	1.68159e+06	1.06436e+06
Cre10.g445050.t1.2	38	6	119.36	0.750379	1.0666	TAP	Sodium/sulfate co-transporter	675891	419035	384270	467131	505233	458289	502108	359166
Cre10.g445600.t1.1	123	8	288.79	0.422476	1.85235	TAP	P-loop containing nucleoside triphosphate hydrolases superfamily protein	358477	2.04725e+06	493565	446615	433936	387745	472145	512477
Cre10.g445750.t1.2	6	1	42.67	0.276239	1.44919	Ndep	None	189602	17572.7	159959	201211	200925	217157	209494	196064
Cre10.g446000.t1.1	64	8	180.04	0.288332	1.38458	Ndep	(1 of 3) PF10358 - N-terminal C2 in EEIG1 and EHBP1 proteins (NT-C2)	848508	83575.7	514862	592538	781263	667180	742258	633121
Cre10.g446100.t1.2	17	5	165.66	0.383962	1.24402	Ndep	Chloroplastic thioredoxin y	273518	4472.49	186531	202211	185216	197914	244859	201438
Cre10.g446350.t1.1	18	3	85.24	0.758415	1.59448	TAP	Conserved in the Green Lineage and Diatoms	4483.37	114253	15893.2	4523.67	7692.83	68673.5	8889.75	2015.5
Cre10.g446400.t1.1	56	3	155.54	0.900108	1.0105	TAP	Similar to Katanin p60 catalytic subunit	297818	81538.6	302059	267985	213452	272820	125704	327556
Cre10.g446550.t1.2	7	1	49.31	0.151142	3.82757	Ndep	Vacuolar ATP synthase subunit F	1304.48	0	99599.4	75095.6	217591	187040	95643.2	173375
Cre10.g447100.t1.2	9	3	199.59	0.300752	1.39665	Ndep	Mitochondrial glycoprotein family protein	815945	78753.2	729081	721986	750803	919339	746549	859515
Cre10.g447300.t1.2	21	3	106.91	0.512678	1.07193	TAP	DNA-damage inducible protein 1 homolog	277556	250165	306311	306218	204150	250039	255907	353636
Cre10.g447800.t1.2	75	2	342.49	0.46285	1.35289	TAP	(1 of 3) K11089 - 60 kDa SS-A/Ro ribonucleoprotein (TROVE2, SSA2)	95021.7	119491	36946.5	57453.7	64590.7	73794.7	52525.8	37424.9
Cre10.g449550.t1.2	16	2	188.82	0.30452	1.76933	TAP	Peroxiredoxin, type II	279872	1.05989e+06	294061	267324	318392	264347	225482	266283
Cre10.g450400.t1.2	27	1	308.03	0.0990584	Inf	TAP	NADH:ubiquinone oxidoreductase 24 kDa subunit	4.92631	440655	0	1323.14	0	0	0	0
Cre10.g451900.t1.1	56	11	868.96	0.588961	1.03604	Ndep	Threonine synthase	785718	57261	725414	732192	470420	406356	724653	782063
Cre10.g451950.t1.2	49	13	1204.23	0.471013	1.13442	Ndep	Alanine aminotransferase	2.34498e+06	466488	1.57602e+06	1.50544e+06	1.79022e+06	1.77038e+06	1.70342e+06	1.42102e+06
Cre10.g452050.t1.2	21	5	809.8	0.422589	1.21465	TAP	light-harvesting protein of photosystem I	2.34664e+06	4.09356e+06	1.98405e+06	2.07999e+06	2.60535e+06	2.00492e+06	2.20606e+06	1.83161e+06
Cre10.g452250.t1.1	27	2	56.39	0.383818	1.29031	TAP	Flagellar Associated Protein 41	975899	1.99487e+06	1.03397e+06	825001	805695	737711	813021	1.38665e+06
Cre10.g452350.t1.1	15	1	241.12	0.431692	1.13791	Ndep	None	764794	11390.4	743870	706784	579625	595402	573665	785256
Cre10.g452450.t1.2	111	15	1444.96	0.818202	1.01147	Ndep	110 kDa translocon at the inner membrane of chloroplasts	829367	512400	706120	772441	754732	719784	716259	661916
Cre10.g452800.t1.2	49	12	1312.15	0.504594	3.97814	TAP	Low-CO2-inducible protein B	656007	1.08727e+07	670574	612057	962886	993147	622639	641771
Cre10.g453450.t1.2	17	2	124.49	0.182828	1.25682	Ndep	Small nuclear ribonucleoprotein SmD2	639922	316130	560551	680775	712892	684980	732943	630884
Cre10.g453500.t1.2	41	3	103.23	0.0381489	2.24265	TAP	None	439883	1.06411e+06	407866	456640	212378	170135	410716	262887
Cre10.g454150.t1.2	6	2	75.34	0.165806	3.05643	TAP	Possible serine acetyltransferase or galactoside O-acetyltransferase	279688	1.8221e+06	296890	283789	239642	199285	215054	223666
Cre10.g454734.t1.1	38	5	161.24	0.245735	1.38223	Ndep	photosystem I light harvesting complex gene 3	977677	258934	827531	677443	943633	1.2636e+06	708763	873498
Cre10.g455300.t1.2	19	3	122.84	0.330273	2.73467	TAP	Small nuclear ribonucleoprotein SmD3	70102.1	576686	72342.2	86365.7	66817.3	80275	80895	66562.5
Cre10.g455750.t1.1	121	6	276.89	0.380222	1.48789	TAP	SNF2-related DNA/RNA helicase	255802	761397	250216	245965	267651	261731	237044	250707
Cre10.g456000.t1.2	16	3	207.75	0.229686	1.26684	Ndep	Flagellar Associated Protein191	294809	211408	217015	274919	325655	344417	390000	204424
Cre10.g456050.t1.2	16	1	500.57	0.607951	1.58172	TAP	AGG3 Paralog	787742	3.3633e+06	690484	748477	940701	994272	764998	834170
Cre10.g456100.t1.2	17	1	431.59	0.765281	1.24151	TAP	Aggregation 3	166026	492266	150046	177812	212945	214911	186137	180325
Cre10.g456200.t1.2	29	1	346.37	0.92862	1.93311	TAP	Cytosolic 80S ribosomal protein S24	669511	10398.5	148871	128003	63377.5	158929	151338	121300
Cre10.g456250.t1.2	21	2	151.4	0.707737	1.23566	TAP	Thioredoxin M4, chloroplastic	509407	5186.26	347115	339123	126457	109193	332021	404139
Cre10.g456700.t1.2	38	5	96.06	0.33027	1.17921	Ndep	Exon Junction Complex component	416951	237484	330806	361190	467870	436491	394104	289263
Cre10.g456750.t1.2	21	5	309.19	0.0570473	1.53175	Ndep	dehydroascorbate reductase	326055	172437	229532	218474	398885	475489	300515	274910
Cre10.g457100.t1.2	19	1	100.74	0.352116	1.35352	Ndep	(1 of 1) 1.13.11.79 - 5,6-dimethylbenzimidazole synthase	163297	69.4289	158625	206771	170974	156817	192382	195517
Cre10.g457700.t1.2	40	4	373.64	0.249904	3.86696	TAP	calcium/calmodulin-dependent protein kinase type 1D-like	193093	1.79379e+06	157835	180292	155716	150301	153906	141329
Cre10.g458216.t1.1	41	2	92.54	0.0117057	1.82889	TAP	None	368236	347851	216195	227267	155839	124063	186782	167333
Cre10.g458450.t1.1	16	5	434.42	0.398759	1.59603	TAP	Glutathione peroxidase	336374	1.28565e+06	360149	388812	392152	356584	395205	341616
Cre10.g458500.t1.2	50	10	538.02	0.00204732	1.34889	TAP	Aspartate kinase	356821	301970	350598	356790	235511	236898	260726	279682
Cre10.g458550.t1.2	35	2	446.45	0.392503	12.438	TAP	Uncharacterised BCR, YbaB family COG0718	46896.7	3.20266e+06	81264.8	31334.8	38159	43997.8	19049.2	169108
Cre10.g458800.t1.2	11	1	62.57	0.385092	1.08434	Ndep	Scavenger receptor cysteine rich (SRCR) protein	501191	0	596053	479684	379831	331536	509782	488770
Cre10.g459200.t1.2	92	18	1990.99	0.250495	1.30121	Ndep	P-type ATPase/cation transporter, plasma membrane	861908	452280	522274	725089	936043	835184	1.03255e+06	529335
Cre10.g459250.t1.2	24	3	487.65	0.409898	3.56677	TAP	Cytosolic 80S ribosomal protein L35a	208065	3.99835e+06	449503	409334	321245	336417	359541	402919
Cre10.g459400.t1.2	8	1	58.88	0.67979	1.00134	Ndep	None	2.15786e+06	8973.9	2.07724e+06	1.91506e+06	441040	312276	2.38934e+06	3.02473e+06
Cre10.g459500.t1.1	77	6	181.97	0.118389	1.73432	TAP	Nucleolar GTP-binding protein	137028	412511	182881	171553	137679	107290	118492	157766
Cre10.g459750.t1.2	8	2	61.37	0.55768	1.6999	TAP	NADH:ubiquinone oxidoreductase 8 kDa subunit	188699	267800	49843	41533.6	55776.3	148557	49900.6	68065.7
Cre10.g460050.t2.1	46	2	383.51	0.207571	2.52775	TAP	FLU protein, chloroplast precursor	60622.7	356916	64074.2	73002.7	37324.3	53528.5	59663.7	68894.5
Cre10.g461050.t1.2	73	18	1936.81	0.298965	1.42194	TAP	Vacuolar ATP synthase subunit A	1.95944e+06	4.05624e+06	1.576e+06	1.49229e+06	1.57721e+06	1.81904e+06	1.49903e+06	1.49314e+06
Cre10.g461250.t1.1	50	10	513.33	0.850418	1.16996	TAP	AAA-type ATPase family protein	184305	536230	215467	171655	200387	307120	191224	248017
Cre10.g461900.t1.2	28	2	201.49	0.313965	1.52153	Ndep	Aldo/keto reductase	168176	784.395	199514	209742	219656	222015	206709	231395
Cre10.g461950.t1.2	18	2	123.07	0.694412	1.06017	TAP	20S proteasome beta subunit E, type beta 5	16199.6	196975	117265	54967	9268.86	23407.9	88483.8	242372
Cre10.g462250.t1.2	38	4	471.9	0.331581	2.34799	TAP	RNA Export Factor	131449	324873	28750	96226.9	52000.4	51236.7	85051.7	59284.1
Cre10.g463370.t1.2	11	1	106.69	0.207278	1.87355	Ndep	(1 of 15) 2.7.11.18 - [Myosin light-chain] kinase / Smooth-muscle-myosin-light-chain kinase	148812	16724.1	186161	132814	291249	289156	103202	224151
Cre10.g464600.t1.1	20	1	67.51	0.746966	22.829	TAP	Calmodulin-like protein	1093.7	183686	4222.11	128.906	1711.71	3171.83	2325.73	1075.43
Cre10.g464800.t1.2	92	5	169.44	0.42549	1.11484	Ndep	(1 of 25) PTHR11017//PTHR11017:SF145 - LEUCINE-RICH REPEAT-CONTAINING PROTEIN // SUBFAMILY NOT NAMED	2.09045e+06	15762.2	1.44618e+06	1.32813e+06	1.63562e+06	1.28131e+06	1.30771e+06	1.21636e+06
Cre10.g464850.t1.2	6	1	43.07	0.335916	1.47429	Ndep	Peptide methionine-S-sulfoxide reductase	691353	275.147	824122	842116	971953	730788	1.01813e+06	755312
Cre10.g465550.t1.1	81	4	380.29	0.295747	1.35336	Ndep	ClpD chaperone, Hsp100 family	110102	24822.9	173394	161898	139674	143805	174194	178700
Cre10.g466250.t1.2	38	1	95.03	0.355918	Inf	TAP	Putative Utp21 subunit of U3 snoRNP	0	151973	0	0	0	0	0	0
Cre10.g466350.t1.1	24	1	182.47	0.234242	1.8955	TAP	conserved ser/thr protein kinase	119036	436152	110953	114174	104059	100310	100314	106986
Cre10.g466450.t1.1	32	3	113.56	0.834546	1.04683	TAP	chloroplast RNA-binding protein 29	163807	108039	160144	191791	151176	141472	170785	132441
Cre10.g466650.t1.2	40	8	389.56	0.265649	1.25461	Ndep	Flagellar Associated Protein 252	224176	113609	260023	285558	247551	242620	273861	344246
Cre10.g466850.t1.1	18	2	172.86	0.220216	1.88031	TAP	peptidyl-prolyl cis-trans isomerase, FKBP-type	330645	1.08807e+06	280076	291178	242973	216789	298790	299767
Cre11.g467350.t1.2	48	8	305.75	0.867055	1.00718	TAP	Acyl-CoA oxidase/dehydrogenase	396683	370404	376491	344253	374302	340753	380190	381978
Cre11.g467400.t1.2	52	6	752.99	0.0168672	1.66389	TAP	None	2.23049e+06	2.50049e+06	1.56585e+06	1.48497e+06	1.09188e+06	958203	1.2767e+06	1.35009e+06
Cre11.g467500.t1.2	53	1	149.6	0.545768	1.53073	TAP	Protein of unknown function (DUF810)	122836	0	139052	161124	7376.33	105893	64231.9	98846
Cre11.g467527.t1.1	30	3	202.46	0.961769	1.03474	TAP	cytochrome P450, family 710, subfamily A, polypeptide 4	122131	276245	155376	171820	180124	154990	173977	192123
Cre11.g467531.t1.1	22	1	76.57	0.93172	146.264	TAP	Flagellar Associated Protein, found in the flagellar proteome [PMID: 15998802]	0	184041	0	0	1238.53	19.7525	0	0
Cre11.g467535.t1.1	45	7	649.46	0.211948	1.46644	TAP	Mitochondrial substrate carrier protein	548160	1.4183e+06	689054	618526	511017	546581	494112	680936
Cre11.g467543.t1.1	5	1	44.86	0.698826	2.02097	TAP	None	5465.65	210010	13248	9464.79	14396.1	27672.8	34661.3	41128.8
Cre11.g467547.t1.1	76	13	996.6	0.27754	1.99088	TAP	Glutamyl/glutaminyl-tRNA synthetase, class Ic	468414	1.68428e+06	352242	355392	369421	338019	413174	316100
Cre11.g467550.t1.2	20	4	44.91	0.628465	1.04265	Ndep	Dihydroorotase/amidohydrolase	409442	95854.1	353599	296712	293798	267173	313224	330703
Cre11.g467569.t1.1	43	7	1383.39	0.340155	1.73841	TAP	Chloroplast ATP synthase delta chain	650181	2.75485e+06	854280	675274	556918	1.00519e+06	362373	914071
Cre11.g467573.t1.1	40	9	1386.58	0.349933	104.117	TAP	light-harvesting chlorophyll-a/b protein of photosystem I (Type III)	67307.6	2.51195e+07	69786.1	49107.8	74044.7	61076.5	63853.6	44075.6
Cre11.g467575.t1.1	82	7	284.78	0.22746	2.2282	TAP	ClpB chaperone, Hsp100 family	321223	1.46995e+06	285351	318472	252193	255501	308393	258766
Cre11.g467576.t2.1	17	2	181.25	0.126447	2.36173	TAP	SPIRAL1-like2	92128.7	367658	94763.4	83416.4	48125	74951.5	77389	69661.8
Cre11.g467590.t1.1	10	2	212.95	0.175051	1.52678	Ndep	None	642651	129140	524147	609350	738743	710634	762365	697215
Cre11.g467612.t1.1	23	6	206.6	0.114394	1.63847	Ndep	S-adenosyl-L-methionine-dependent methyltransferases superfamily protein	290255	232456	809026	989181	1.04939e+06	821917	961235	970215
Cre11.g467617.t1.1	33	5	522.09	0.0179632	1.23853	TAP	Gamma hydroxybutyrate dehydrogenase	1.27038e+06	1.10849e+06	1.30337e+06	1.3337e+06	1.11792e+06	1.00509e+06	1.05253e+06	874363
Cre11.g467640.t1.1	11	3	166.8	0.32742	1.66349	TAP	None	225444	673766	158186	215180	192063	188532	186772	197638
Cre11.g467644.t1.1	50	5	197.29	0.606256	1.09031	Ndep	ClpB chaperone, Hsp100 family	776184	166387	742592	777363	515939	513390	764381	891199
Cre11.g467668.t1.1	16	4	150.65	0.157304	2.09247	Ndep	NADH:ubiquinone oxidoreductase 14 kDa subunit	216444	14015.9	289963	246449	398631	487126	293331	425566
Cre11.g467689.t1.1	37	6	850.93	0.431299	1.96122	TAP	Chloroplast cytochrome b6f Rieske iron-sulfur center subunit	651412	790143	112008	204559	258390	184988	280046	173017
Cre11.g467699.t1.1	48	3	277.55	0.24889	1.5974	Ndep	Vesicle trafficking protein Sec1	103709	7076.27	126492	125749	141746	163165	150683	124302
Cre11.g467700.t1.1	43	7	1026.17	0.145038	1.18032	TAP	Uroporphyrinogen-III decarboxylase, chloroplast precursor	444030	571425	480752	385301	423353	354028	381830	434857
Cre11.g467707.t1.1	20	4	559.78	0.751191	1.25064	TAP	Mitochondrial F1F0 ATP synthase, delta subunit	682278	1.95745e+06	594623	640460	910305	867738	683975	636261
Cre11.g467712.t1.1	118	3	237.97	0.861684	1.05465	TAP	(1 of 19) PF00686 - Starch binding domain (CBM_20)	466061	135544	795065	516027	360101	298725	495043	659721
Cre11.g467717.t1.1	26	3	186.14	0.168029	1.5217	TAP	Nitrilase/cyanide hydratase and apolipoprotein N-acyltransferase family protein	878409	717264	997931	915232	217397	235611	766108	1.08675e+06
Cre11.g467723.t1.1	50	11	1313.54	0.354134	1.30162	Ndep	3-ketoacyl-CoA-synthase component of plastidic multimeric fatty acid synthase	1.46094e+06	126597	1.18858e+06	1.13733e+06	1.4999e+06	1.30318e+06	1.16215e+06	1.1286e+06
Cre11.g467755.t1.1	11	2	56.25	0.81323	1.06325	Ndep	Extended short-chain dehydrogenase	398936	330544	466605	245667	299420	516366	267393	449766
Cre11.g467767.t1.1	14	2	314.38	0.0230426	1.3664	Ndep	NADH:ubiquinone oxidoreductase 18 kDa subunit	202879	135062	177380	188611	250571	267047	239231	205006
Cre11.g467769.t1.1	11	2	76.32	0.0897167	1.96505	TAP	None	259169	761566	251981	277076	185469	163875	204302	235030
Cre11.g467770.t1.1	67	9	2083.77	0.140958	1.58131	Ndep	Phosphoglycerate kinase, chloroplast precursor	2.8517e+06	814826	3.50554e+06	3.53016e+06	4.01129e+06	4.46648e+06	3.86627e+06	4.57953e+06
Cre11.g467773.t1.1	19	4	272	0.269198	1.68416	TAP	ankyrin repeat family protein	965655	602405	850758	176577	115015	181673	192340	1.05203e+06
Cre11.g467778.t1.1	20	5	200.09	0.243144	1.22477	TAP	uracil phosphoribosyltransferase	538378	487647	383803	469921	284493	265045	493257	491985
Cre11.g467781.t1.1	64	9	674.91	0.0420264	1.40385	TAP	Flagellar Associated Protein 151	300051	485675	289033	332150	243266	230503	270201	258213
Cre11.g468300.t1.2	19	3	593.54	0.679175	2.93976	TAP	Sar-type small GTPase	49520.8	865423	62064.7	54443.2	122844	125671	54522.6	47824.4
Cre11.g468359.t1.1	20	2	224.41	0.300572	3.71999	TAP	Pherophorin family protein	159570	1.57316e+06	127003	148774	132666	146049	180254	80953.1
Cre11.g468377.t1.1	13	1	98.3	0.139766	1.84881	Ndep	Transducin/WD40 repeat-like superfamily protein	234257	41169.7	305435	203008	363873	469987	233942	381422
Cre11.g468450.t1.2	20	3	432.89	0.314313	1.45351	TAP	20 kD Calcium-Binding Protein Centrin (caltractin)	1.30731e+06	2.88254e+06	914851	1.20131e+06	1.04668e+06	941953	1.32413e+06	1.02572e+06
Cre11.g468550.t1.2	24	3	379.69	0.892315	1.49098	TAP	Vacuolar ATP synthase subunit G	456704	2.48287e+06	376723	487422	592058	674875	563984	720231
Cre11.g468800.t1.2	22	2	61.23	0.9875	1.01563	TAP	Pherophorin-chlamydomonas homolog 71	321925	185281	289983	296077	231486	273223	279880	291853
Cre11.g468950.t1.2	11	4	215.66	0.703464	1.05221	TAP	Ubiquinol:cytochrome c oxidoreductase 7 kDa subunit	614993	691520	444615	555309	555514	546210	586969	503305
Cre11.g469150.t1.2	22	5	371.6	0.596959	3.70825	TAP	None	17116.1	667090	85670.7	50192.2	73919	50181.1	44676.4	52370.3
Cre11.g474800.t1.2	45	7	419.98	0.201788	1.57336	TAP	Ornithine transaminase	534388	1.06186e+06	353189	399770	400622	361295	344830	386366
Cre11.g475350.t1.1	15	1	111.06	0.953059	1.39886	TAP	Cytokine-induced anti-apoptosis inhibitor 1, Fe-S biogenesis	129127	771243	142497	150733	200953	283311	166533	202467
Cre11.g475850.t1.2	19	3	186.67	0.387522	1.33573	TAP	DnaJ-like Zinc-finger protein	192016	440816	170638	192124	159466	158163	211059	216667
Cre11.g475900.t1.2	23	2	65.2	0.418644	1.22378	Ndep	DNAse I-like superfamily protein	84518.9	6585.03	75402.5	98296.2	77096.7	77784	107130	62049
Cre11.g476050.t1.2	213	11	595.54	0.10173	1.81155	TAP	Flagellar outer arm dynein heavy chain gamma	3.23503e+06	1.73468e+06	2.86926e+06	2.60988e+06	667033	567937	1.70556e+06	2.82737e+06
Cre11.g476200.t1.2	22	4	104.93	0.189368	3.69817	TAP	Zinc finger (CCCH-type) family protein	312051	172023	25754.1	43363.5	47612.6	29243.8	46559.8	26169.1
Cre11.g476351.t1.1	17	2	70.46	0.458524	1.27688	TAP	None	46003.1	351648	238812	211714	40184.2	13720.1	234891	375460
Cre11.g476550.t1.2	30	3	741.15	0.427826	3.34414	TAP	Alcohol dehydrogenase	212493	2.86528e+06	265091	256611	260022	282158	200265	333908
Cre11.g476650.t1.1	43	4	171.59	0.530434	1.41198	TAP	pullulanase-type starch debranching enzyme	106917	309887	86554.3	97054.1	105521	87385.2	116815	115508
Cre11.g476750.t1.2	60	9	1807.72	0.863099	1.07606	TAP	Ferredoxin-NADP reductase, chloroplast	8.6711e+06	1.7056e+07	8.68449e+06	8.55947e+06	1.16342e+07	1.07621e+07	8.5759e+06	8.96157e+06
Cre11.g477300.t1.1	64	16	1177.81	0.338154	16.9918	TAP	Flagellar Associated Protein 8	516669	2.3359e+07	279086	374715	381166	344835	406673	310929
Cre11.g477850.t1.1	80	13	1164.73	0.365323	1.29559	Ndep	Transcriptional coactivator-like protein	663016	22839.5	617327	624704	658226	620546	595388	623599
Cre11.g477950.t1.1	61	16	2734.93	0.360986	1.29201	Ndep	(1 of 4) PTHR16222//PTHR16222:SF17 - ADP-RIBOSYLGLYCOHYDROLASE // SUBFAMILY NOT NAMED	1.30353e+06	98175.7	1.17327e+06	1.3035e+06	1.28347e+06	1.19397e+06	1.34668e+06	1.1869e+06
Cre11.g478100.t1.2	12	3	360.6	0.426587	1.93346	TAP	(1 of 8) PF12680 - SnoaL-like domain (SnoaL_2)	175033	736020	122549	131561	184800	140680	179811	97338.7
Cre11.g478156.t1.1	54	6	458.96	0.294905	1.39448	Ndep	Beta1-Adaptin	509761	58443	524178	534180	543064	592053	564518	568579
Cre11.g478240.t1.1	25	1	132.79	0.752793	8.49157	TAP	Proteasome component (PCI) domain protein	2370.81	102259	1554.56	0	8998.86	709.997	2380.84	415.02
Cre11.g478700.t1.2	15	4	178.34	0.592469	1.22051	TAP	Peptidyl-prolyl cis-trans isomerase, FKBP-type	204261	422905	141913	221477	204119	253705	246950	106819
Cre11.g478750.t1.2	7	1	47.96	0.405989	1.10873	Ndep	Peptidyl-prolyl cis-trans isomerase, FKBP-type	794608	1304.76	378395	568651	477510	373851	490412	590705
Cre11.g478800.t1.2	88	6	1820.38	0.365028	1.15393	Ndep	None	526692	233328	485347	518655	525163	487476	502725	520191
Cre11.g479050.t1.2	13	5	101.98	0.878841	1.42117	TAP	Peptidyl-prolyl cis-trans isomerase, FKBP-type	68716.6	504037	119644	145189	161936	165770	135681	125977
Cre11.g479250.t1.2	33	6	728.32	0.471501	1.11524	Ndep	RAN GTPase activating protein 1	648707	35773.2	544710	599439	567217	546762	467433	457950
Cre11.g479300.t1.1	122	8	299.21	0.997401	1.04912	TAP	SNF2-related DNA/RNA helicase	1.13406e+06	1.34496e+06	453789	823763	937182	1.04892e+06	1.02852e+06	566076
Cre11.g479500.t1.2	38	4	698.63	0.838508	1.00903	TAP	Chloroplast ribosomal protein L4	163353	47546.6	185778	141876	84114.4	146565	127071	175985
Cre11.g479750.t1.2	66	5	485.91	0.112246	1.26553	TAP	Similar to Chloroplast SRP54	175278	259161	207582	176081	159286	127568	167847	191749
Cre11.g480060.t1.2	48	6	114.99	0.164986	1.82136	TAP	Polynucleotidyl transferase, ribonuclease H-like superfamily protein	246151	128837	334742	308851	27981.9	34952.3	203128	293179
Cre11.g480150.t1.2	31	4	694.93	0.117802	2.24746	TAP	Cytosolic 80S ribosomal protein S14	174244	579956	239259	185986	51540.7	44939.6	205839	222470
Cre11.g481000.t1.2	25	3	218.91	0.713224	1.04706	Ndep	Conserved Ser/Thr Protein Kinase	341356	212637	333734	336423	295574	262137	345316	378730
Cre11.g481126.t1.1	19	4	499.16	0.411144	2.05334	TAP	FAD/NAD(P)-binding oxidoreductase	387011	2.15481e+06	375515	380650	374277	358515	470670	402697
Cre11.g481450.t1.2	30	7	1114.83	0.416226	4.35353	TAP	Chloroplast ATP synthase subunit II	292568	5.35694e+06	363344	346027	352828	331845	315934	460018
Cre11.g481500.t1.2	42	2	588.44	0.982344	1.02978	TAP	Imidazole glycerol phosphate synthase	492119	230275	384826	433752	401418	381118	398635	315242
Cre11.g482001.t1.1	91	6	220.82	0.0625855	1.31074	Ndep	Ankyrin Repeat Flagellar Associated Protein 208	134098	143338	232636	170104	233735	210254	208299	239244
Cre11.g482450.t1.2	30	2	76.98	0.319791	4.97555	TAP	None	211092	2.05213e+06	104111	109019	100109	116182	131383	150029
Cre11.g482600.t1.1	14	2	253.27	0.988101	9.62766	TAP	None	40.7883	326561	0	977.875	32057.6	0	181.134	1786.09
Cre12.g483650.t1.2	30	2	231.48	0.414631	1.25333	Ndep	Protein kinase superfamily protein	415025	65835.3	375063	389034	390928	265864	374899	528653
Cre12.g483700.t1.2	50	6	1160.08	0.269562	1.45468	TAP	Chloroplast-targeted RNA-binding protein	1.52957e+06	4.01349e+06	1.61285e+06	1.77278e+06	1.30705e+06	1.25506e+06	1.49308e+06	2.08274e+06
Cre12.g483950.t1.2	68	8	2563.96	0.218047	2.06324	TAP	Malate dehydrogenase 4	2.14237e+06	6.77649e+06	1.66805e+06	1.35876e+06	1.12632e+06	945419	2.12033e+06	1.59768e+06
Cre12.g484000.t1.2	39	12	886.45	0.418732	2.64257	TAP	Acetyl-CoA carboxylase beta-carboxyltransferase subunit	457136	3.23969e+06	399922	316335	397708	570416	319808	382068
Cre12.g484100.t1.2	3	1	19.19	0.228675	1.33328	Ndep	DNA-directed RNA polymerase subunit	280675	95151.8	299754	289841	286891	318873	319185	362232
Cre12.g484150.t1.1	13	6	100.11	0.92953	1.06134	TAP	SIT4 phosphatase-associated family protein	183921	425462	222826	298131	311035	261179	282289	210509
Cre12.g484200.t1.2	27	4	397.3	0.651264	1.30191	TAP	Geranylgeranyl pyrophosphate synthase, putative chloroplast precursor	1.46912e+06	22098.4	1.53268e+06	1.25971e+06	825099	785406	773751	905994
Cre12.g484250.t1.1	316	13	610.03	0.506671	1.642	TAP	Inner Arm Dynein Heavy Chain 1/f-alpha heavy chain	1.2319e+06	5.92819e+06	1.60238e+06	1.34158e+06	1.64513e+06	1.59645e+06	1.26072e+06	1.6512e+06
Cre12.g484700.t1.2	20	3	179.38	0.559145	1.07864	Ndep	None	549005	157895	401071	404810	428111	410250	418950	374432
Cre12.g485000.t1.1	20	1	88.6	0.144663	2.26437	Ndep	Flagellar Associated Protein 182	6987.61	519.594	43650.5	55918.3	69157.3	64826.4	44753	63723
Cre12.g485150.t1.2	59	9	1778.26	0.602636	1.7913	TAP	Glyceraldehyde 3-phosphate dehydrogenase	1.76158e+06	9.9174e+06	1.78093e+06	1.65681e+06	2.00857e+06	2.27658e+06	2.03672e+06	2.11708e+06
Cre12.g485750.t1.1	25	2	121.89	0.368914	1.18062	TAP	Conserved in the Green Lineage	216710	154213	223202	186639	90086.9	180983	159792	230452
Cre12.g485800.t1.2	74	16	2030.06	0.419901	1.34805	TAP	FtsH-like membrane ATPase/metalloprotease	2.10393e+06	4.0881e+06	1.48409e+06	1.49705e+06	1.75969e+06	1.80853e+06	1.56688e+06	1.66969e+06
Cre12.g486100.t1.2	17	4	348.17	0.817847	1.12819	TAP	active subunit of the chloroplast ClpP complex	1.21815e+06	3.22556e+06	1.56395e+06	1.50251e+06	1.8612e+06	1.87069e+06	1.49438e+06	1.43055e+06
Cre12.g486209.t1.1	75	5	226.49	0.882156	1.02385	Ndep	DNAJ heat shock N-terminal domain-containing protein	282284	285506	252316	205348	222597	297843	217903	311571
Cre12.g486300.t1.2	28	3	920.61	0.825333	2.23059	TAP	Photosystem I reaction center subunit L	2281.47	523580	4780.63	603.079	3276.07	224567	6725.57	3595.24
Cre12.g486550.t1.2	33	2	80.34	0.0257326	1.61239	TAP	RNI-like superfamily protein	133694	193170	126818	135308	81697.6	78261	72630.9	132701
Cre12.g487100.t1.2	35	1	57.64	0.264792	1.4099	Ndep	Methionyl-tRNA synthetase	532977	123074	362141	398316	696958	513984	450612	335579
Cre12.g487400.t1.2	19	2	76.8	0.326977	1.22732	Ndep	(1 of 3) PTHR12281 - RP42 RELATED	435517	127978	341692	342869	359447	436528	355806	379986
Cre12.g487850.t1.2	22	1	104.2	0.73749	1.82562	TAP	ARF/SAR superfamily small monomeric GTP binding protein	21871.3	161982	25023	21810.4	31405.2	38017.4	30434.4	26503.4
Cre12.g488850.t2.1	60	7	587.29	0.248713	1.62508	Ndep	Alpha2-Adaptin	288839	10817.2	194066	210807	336830	294478	242970	270640
Cre12.g489153.t1.1	21	1	147.46	0.488199	1.77773	TAP	Cytosolic 80S ribosomal protein L31	637525	0	162668	234599	121335	273208	133796	53745.2
Cre12.g489700.t1.2	24	4	538.6	0.273004	1.23346	Ndep	Ornithine carbamoyltransferase	372508	806391	282327	326906	605709	619234	464157	516482
Cre12.g489750.t1.2	42	9	342.19	0.442299	1.19865	Ndep	Flagellar Associated Protein 52	191457	14810.4	195156	274207	150501	155864	232850	270630
Cre12.g489950.t1.2	11	2	46.89	0.823835	1.07843	Ndep	None	163393	129293	150267	129330	94357.6	150635	161932	210241
Cre12.g490000.t1.2	33	7	434.62	0.136325	1.32271	TAP	Eukaryotic translation initiation factor 2 subunit 1, eIF2-alpha subunit	985621	1.7077e+06	979125	1.04953e+06	962334	756108	833766	1.01771e+06
Cre12.g490250.t1.2	51	6	135.63	0.511719	1.17342	TAP	ARM repeat superfamily protein	319167	649907	346739	348572	358012	336729	346480	377183
Cre12.g490350.t1.1	86	26	2441.16	0.352604	1.32844	Ndep	1-hydroxy-2-methyl-2-(E)-butenyl 4-diphosphate synthase	1.65365e+06	22751.3	2.54894e+06	2.28489e+06	2.19842e+06	2.02368e+06	2.00088e+06	2.42548e+06
Cre12.g490500.t1.2	32	3	515.26	0.249026	1.20217	TAP	Conserved in the Green Lineage	124942	162821	137603	121074	154096	113623	74014	112811
Cre12.g490650.t1.2	32	1	131.12	0.425835	1.48247	TAP	hydroxyproline-rich glycoprotein family protein	1.40873e+06	165524	1.15118e+06	988331	103736	110705	1.0107e+06	1.27998e+06
Cre12.g490850.t1.1	35	3	151.65	0.171086	1.76986	Ndep	ARM repeat superfamily protein	498.091	295.741	38327.9	44759.2	27283.4	31913.9	66570.4	22689.6
Cre12.g491250.t1.1	22	2	71.96	0.0920226	1.80596	TAP	(1 of 5) PF13391 - HNH endonuclease (HNH_2)	102092	219986	93487.2	100325	48961.8	44673.8	116487	75536.6
Cre12.g491500.t1.2	19	2	84.92	0.20185	1.98627	TAP	Ubiquitin-activating enzyme E1	472501	1.0969e+06	227667	311464	188598	203739	371220	298000
Cre12.g492300.t1.2	25	4	178.85	0.148666	2.93478	TAP	NADH:ubiquinone oxidoreductase subunit 10	134843	634012	120238	139210	2664.8	16279.1	135429	196012
Cre12.g492350.t1.2	51	4	447.15	0.329998	1.35969	TAP	TraB family protein	296618	714294	309556	307381	331523	322396	248317	294987
Cre12.g492600.t1.2	19	2	596.43	0.618062	1.74491	TAP	FAS Domain Flagellar Associated Protein 346	111552	552689	77180.3	111633	141440	142703	123597	81141.9
Cre12.g492650.t1.2	13	2	424.56	0.59975	1.06777	TAP	Fasciclin-like protein	320979	239566	258212	338755	221803	244323	309119	308800
Cre12.g492850.t1.1	102	5	197.58	0.236314	1.49803	Ndep	(1 of 1) PF10595 - Uncharacterised protein family UPF0564 (UPF0564)	53685.4	395882	269169	265771	428870	454951	302128	288869
Cre12.g492950.t1.2	64	5	400.42	0.281237	7.93852	TAP	Ribonucleoside-diphosphate reductase R1 subunit	54902	1.19523e+06	42304.9	49433.6	48449.2	49534.6	41297.2	29751.9
Cre12.g493150.t1.2	11	1	227.81	0.242299	1.47074	TAP	Vitamin K epoxide reductase	141017	87713.8	154558	138252	14262.8	59119.6	89392.3	191836
Cre12.g493250.t1.2	78	8	804.87	0.682222	1.01381	Ndep	Flagellar Associated Protein 358	228815	50941.9	419231	194799	223837	308152	245435	128703
Cre12.g493950.t1.2	29	9	523.36	0.32458	1.30858	TAP	Chloroplast ribosomal protein S13	417400	1.02155e+06	543654	542109	522538	520115	388904	497802
Cre12.g494050.t1.2	34	4	964.41	0.173159	3.26346	TAP	Cytosolic 80S ribosomal protein L9	445800	3.27754e+06	483521	475579	376447	341402	363826	353136
Cre12.g494100.t1.1	78	8	355.71	0.824102	1.31745	TAP	Pre-mRNA splicing factor	211810	589810	124905	138860	220657	240255	211480	136282
Cre12.g494350.t1.2	23	1	117.76	0.37775	1.20613	Ndep	Endomembrane protein 70 protein family	299538	20.9003	345372	347385	311913	367171	224676	293101
Cre12.g494400.t1.2	22	2	92.52	0.210908	1.60559	Ndep	ATP-binding protein, MRP/NBP35 family	117733	12155.7	129452	93968.9	148747	137599	143680	137244
Cre12.g494450.t1.2	26	6	442.75	0.219806	7.41121	TAP	Chloroplast ribosomal protein S16	45832.5	1.12624e+06	60134.4	68324.3	37864.7	58656	50710	28251
Cre12.g494750.t1.2	39	2	665.04	0.318062	5.99236	TAP	Chloroplast ribosomal protein S2	7894.93	297211	10997.3	12969.4	35432.9	2593.62	2268.07	14620.9
Cre12.g494800.t1.1	18	3	203.75	0.845885	1.0778	TAP	Flagellar inner arm dynein light chain p28	739255	263626	723398	671673	373815	348200	663079	839764
Cre12.g494850.t1.2	34	6	1023.39	0.451576	1.12569	Ndep	Adenylate kinase	2.63448e+06	113259	3.12435e+06	2.98285e+06	2.29365e+06	2.65705e+06	2.31741e+06	2.69979e+06
Cre12.g495250.t1.1	14	1	133.92	0.430782	1.17928	Ndep	TPR-Repeat Flagellar Associated Protein 31	38798.5	667.983	40061.9	41133.8	24206.5	29706.5	44043.9	44338
Cre12.g495300.t1.2	20	1	104.2	0.288766	2.66809	TAP	Phosphoribosylformimino-5-aminoimidazole carboxamide ribonucleotide isomerase	72368.3	5006.66	77664.1	42838.5	893.081	9646.83	33901.3	29723.4
Cre12.g495650.t1.2	40	6	383	0.00679595	4.06127	TAP	(1 of 2) PTHR19847 - WD40 REPEAT PROTEIN	373240	791150	470774	230830	175960	111434	112964	59104.2
Cre12.g495750.t1.2	8	1	92.43	0.598868	3.87647	TAP	None	51167.1	745585	35543.4	35067.8	46037.6	70013.3	62794.3	44905.8
Cre12.g495850.t1.2	27	3	562.59	0.279173	1.11553	TAP	3-hydroxybutyrate dehydrogenase	479144	620005	467035	443304	417857	440368	511318	431831
Cre12.g495951.t1.1	23	3	553.9	0.565166	9.18379	TAP	Cyclophilin	114237	2.94304e+06	30298.6	36713.5	43277.5	178433	42951.6	75533.6
Cre12.g496200.t1.2	50	5	124.71	0.103824	4.0962	TAP	Exportin-t	233250	1.25771e+06	154344	151884	84471.5	149589	101235	103450
Cre12.g496700.t1.2	24	3	249.92	0.819247	1.02366	Ndep	Thioredoxin	211989	301424	213255	200006	222887	244474	283088	198147
Cre12.g496750.t1.2	25	4	354.38	0.365621	1.24898	Ndep	NADH:ubiquinone oxidoreductase subunit 8	327250	57729.7	309797	327110	308740	304893	316672	346010
Cre12.g496950.t1.1	62	3	159.53	0.495724	1.33572	TAP	WD-40 repeat family protein / notchless protein, putative	143222	427055	179627	152750	112811	157507	175880	229580
Cre12.g497300.t1.2	33	8	1443.07	0.588683	3.1809	TAP	Rhodanese-like Ca-sensing receptor	395842	6.0483e+06	421970	454359	697501	729253	410592	464037
Cre12.g497350.t1.1	72	6	539.8	0.867307	1.0253	TAP	PentatricoPeptide Repeat protein	602658	214716	529162	556096	459431	388785	497794	509683
Cre12.g497850.t1.2	20	3	197.96	0.831154	1.00422	TAP	None	394806	155707	298249	297081	262796	279645	271544	327046
Cre12.g497900.t1.1	53	4	184.6	0.920226	1.01063	Ndep	None	117429	160062	271141	227582	141201	162276	197159	283830
Cre12.g498100.t1.2	34	10	594.27	0.326511	2.67845	TAP	Eukaryotic translation initiation factor 3, subunit E	405984	2.9769e+06	430518	380800	394563	384397	382584	404361
Cre12.g498250.t1.2	25	5	995.31	0.305524	2.27541	TAP	Cytosolic 80S ribosomal protein S17	372839	2.32856e+06	454479	420318	357721	426470	366962	420518
Cre12.g498450.t1.2	30	7	465.57	0.159155	1.6992	Ndep	Regulator of chromosome condensation (RCC1) family protein	370282	71762.5	497660	488697	589647	730872	516161	590455
Cre12.g498500.t1.2	36	12	681.19	0.543769	1.16237	Ndep	Deg protease	533679	144434	496086	536664	405529	342266	725473	515383
Cre12.g498550.t1.1	35	7	566.17	0.0596836	1.33576	TAP	Mg protoporphyrin IX S-adenosyl methionine O-methyl transferase	536653	865413	572653	539064	477411	457503	455637	491366
Cre12.g498850.t1.2	24	4	87.08	0.342149	18.0682	TAP	Cysteine endopeptidase	197320	1.25509e+07	181257	183653	183808	162068	186512	193373
Cre12.g498900.t1.2	21	2	777.12	0.311129	2.01321	TAP	Cytosolic 80S ribosomal protein S7	116644	648880	419040	128193	66813.8	82851.6	232124	270283
Cre12.g498950.t1.2	27	7	301.69	0.726361	1.16671	TAP	None	345204	635090	240416	267043	323081	344485	343652	263948
Cre12.g499500.t1.1	18	2	221.77	0.850669	3.00766	TAP	Sulfur acclimation protein 3	24348.5	499177	23767.2	27735.7	56474.6	64445.7	29661.7	40606.1
Cre12.g499750.t1.1	57	3	144.09	0.085113	4.36465	TAP	polyadenylate-binding protein 1	255667	1.48663e+06	258476	227587	17450.5	32276.8	201459	259361
Cre12.g499800.t1.2	6	3	250.2	0.34635	7.69479	TAP	None	77667.9	1.63031e+06	47135.3	55836.1	43889.3	54154.3	49313.5	87990.7
Cre12.g500150.t1.1	45	4	461.82	0.21826	1.10963	Ndep	Aldehyde dehydrogenase	447244	347763	345780	367878	445165	457894	372246	398758
Cre12.g500500.t2.1	43	9	1448.91	0.276442	1.85135	TAP	Sterol-C24-methyltransferase	1.27585e+06	4.1206e+06	943447	1.02592e+06	1.13561e+06	1.01458e+06	1.06639e+06	762032
Cre12.g500550.t1.2	39	3	207.6	0.330827	1.39408	Ndep	Zinc finger (C3HC4-type RING finger) family protein	70978.7	9259.43	94507.1	100104	112658	104084	59144	107276
Cre12.g500950.t1.2	40	10	547.39	0.253501	1.51163	TAP	active subunit of the chloroplast ClpP complex	896137	2.13996e+06	839884	734732	719572	879730	624241	826621
Cre12.g501050.t1.2	31	2	218.71	0.139933	14.876	TAP	Aldehyde/histidinol dehydrogenase	21234.5	466837	12640.1	13555.9	13829	1302.91	9412.47	10025.9
Cre12.g501200.t1.2	19	3	438.5	0.281533	2.64171	TAP	E3 ubiquitin ligase	214315	592916	53603.8	118285	103319	78234.1	100452	88633.8
Cre12.g501550.t1.2	10	1	40.59	0.190828	1.84151	TAP	None	585873	334487	453377	141572	140410	238677	320036	123738
Cre12.g502050.t1.2	20	2	64.09	0.457799	1.10878	TAP	None	220276	340878	229282	234102	232906	201330	261816	227974
Cre12.g502200.t1.2	45	4	347.73	0.21887	3.15862	TAP	Trimeric LpxA-like enzyme	46247.3	357123	45288.1	52478.7	37619.4	40880.7	40834.2	39322.4
Cre12.g502750.t1.2	23	4	149.64	0.271402	1.09532	Ndep	Prefoldin alpha subunit	208252	177256	204686	228472	192507	221283	238612	244298
Cre12.g503300.t1.2	69	4	548.67	0.284779	1.11324	Ndep	phosphoribosylaminoimidazole carboxylase, putative / AIR carboxylase, putative	420866	506548	358295	321509	433924	441398	485248	428643
Cre12.g503350.t1.2	12	2	60.03	0.468175	2.62788	TAP	None	34692.6	250977	20170.9	32961.2	43277.9	29047.5	31902	24698.3
Cre12.g503450.t1.2	21	5	139.25	0.719151	1.05179	TAP	SET domain-containing protein	383547	289062	247417	339371	327868	261939	285789	321783
Cre12.g503500.t1.1	67	3	196.76	0.90438	1.08927	Ndep	Similar to Golgi apparatus protein 1	377564	155958	420438	431445	136997	181267	481587	709231
Cre12.g503550.t1.2	25	4	335.02	0.317323	8.75141	TAP	2-C-methyl-D-erythritol 2,4-cyclodiphosphate synthase	76016	1.47284e+06	40082.2	41927.2	33831.3	57824.1	41742.4	52956.5
Cre12.g503600.t1.2	15	4	72.33	0.122529	1.48451	Ndep	Leucine-Rich Repeat Protein	59206.7	53225.4	61250.5	74830.3	135963	67551.7	102875	62530.4
Cre12.g503650.t1.2	19	6	244.33	0.516669	1.12735	Ndep	S-adenosyl-L-methionine-dependent methyltransferase	342861	187075	258888	274605	358247	206127	297957	336522
Cre12.g504200.t1.2	24	2	330.06	0.194572	1.4049	TAP	Cytosolic 80S ribosomal protein S23	1.58516e+06	3.77787e+06	1.912e+06	1.93733e+06	1.74424e+06	1.71132e+06	1.50858e+06	1.59318e+06
Cre12.g504250.t1.1	54	2	96.62	0.614947	1.0785	Ndep	Protein kinase superfamily protein	154069	72930.1	117482	154633	131282	132319	167794	106898
Cre12.g504550.t1.2	24	2	706.58	0.116538	2.1938	TAP	Histone H2B	114355	302649	80850.1	83497.4	38376	59920	48779.8	117921
Cre12.g504950.t1.2	16	3	231.98	0.182501	1.85332	TAP	Urate oxidase II	433109	944549	246131	319385	275748	311447	323146	138142
Cre12.g505150.t1.1	67	1	129.8	0.24604	2.13123	Ndep	OctotricoPeptide Repeat Protein	13196.6	94423.7	18217.4	16551.2	13242.4	87730.1	104943	97548.6
Cre12.g505650.t1.2	20	1	77.97	0.183345	1.41821	Ndep	None	106099	29152.5	88943.3	98925.9	107600	110365	119332	120955
Cre12.g505850.t1.2	36	5	758.97	0.471965	1.14871	Ndep	Chaperonin 23	621358	112025	652120	557258	519653	496716	551007	664291
Cre12.g506000.t1.2	29	1	119.53	0.401188	1.04608	Ndep	Flagellar Outer Arm Dynein Intermediate Chain 2	503208	442890	512748	494038	509862	473638	495716	563656
Cre12.g507150.t1.2	31	7	337.65	0.108249	1.73243	Ndep	None	369560	79940.2	385325	288623	453344	543929	443772	505250
Cre12.g507400.t1.2	39	9	742.32	0.343998	1.31202	Ndep	predicted protein	344225	50203.5	417778	364898	334239	343466	397160	469515
Cre12.g507650.t1.2	46	9	350.91	0.268273	2.59335	TAP	Chloroplast DnaJ-like protein	195859	970333	121863	153476	88487.4	99981.4	163593	203796
Cre12.g508000.t1.1	21	5	564.23	0.14831	1.71308	TAP	possible chloroplast protein translocon component Tic40	896303	2.1222e+06	699176	778670	655866	595998	808475	564381
Cre12.g508050.t1.2	76	7	381.27	0.409647	1.43804	Ndep	auxin response factor 17	276489	82746.5	492148	478841	285102	241872	588172	797774
Cre12.g508150.t1.2	97	7	859.53	0.720617	1.97576	TAP	SNF2-related DNA/RNA helicase	1.51067e+06	14040.6	188884	204032	243637	258418	246062	222457
Cre12.g508200.t1.2	36	3	123.02	0.0548201	1.55479	TAP	RNA-binding KH domain-containing protein	229424	270925	158765	190151	120063	89663.4	173349	163148
Cre12.g508250.t1.1	170	10	496.61	0.51222	1.16539	TAP	Ubiquitin carboxyl-terminal hydrolase-related protein	431188	230243	219200	276871	247173	176096	331692	238267
Cre12.g508500.t1.2	24	4	636.89	0.135861	1.24632	Ndep	Peptidase M20/M25/M40 family protein	135479	253409	171288	196222	255996	257059	214226	215435
Cre12.g508750.t1.2	48	12	1120.92	0.436437	3.82436	TAP	Light-harvesting protein of photosystem I	502267	7.70134e+06	582050	544975	690311	624923	677820	446735
Cre12.g508850.t1.1	24	2	81.18	0.355682	2.00939	TAP	Glutathione S-transferase	156242	806765	162553	161740	150125	171085	150028	169403
Cre12.g509000.t1.1	28	3	138.88	0.85068	1.00969	Ndep	Mitogen-Activated Protein Kinase 3	732540	296773	416567	494768	509185	514802	591699	343761
Cre12.g509050.t1.1	23	4	272.7	0.536215	1.11997	Ndep	PsbP-like protein of thylakoid lumen	3.08701e+06	220154	3.14376e+06	2.83309e+06	1.82026e+06	1.72328e+06	3.03096e+06	3.82329e+06
Cre12.g509650.t1.2	56	13	961.21	0.305403	6.15102	TAP	phytoene desaturase	135821	3.24496e+06	199476	170640	156210	137273	128974	187342
Cre12.g509750.t1.2	43	4	1422.56	0.379651	1.69799	TAP	Mitochondrial processing peptidase alpha subunit and Complex III Core II subunit	446496	1.27364e+06	263493	337964	399787	351414	338857	277197
Cre12.g510050.t1.2	39	5	986.03	0.130333	1.18904	TAP	Copper target homolog 1, chloroplast precursor, functional variant	635874	498725	758659	590899	508952	545244	555936	479087
Cre12.g510400.t1.1	26	4	227.79	0.30665	2.0821	TAP	Conserved in the Plant Lineage and Diatoms	571638	2.04232e+06	374728	365320	390823	339865	438514	441676
Cre12.g510650.t1.2	43	5	1260.04	0.366861	1.43811	TAP	Fructose-1,6-bisphosphatase	1.2146e+06	3.54231e+06	1.42263e+06	1.22838e+06	1.24989e+06	1.12921e+06	1.20757e+06	1.56448e+06
Cre12.g510800.t1.2	69	8	1210.87	0.0746711	1.71146	TAP	Magnesium chelatase subunit I, isoform 2	625749	1.24312e+06	531374	511861	463598	335575	443810	458553
Cre12.g510850.t1.2	10	1	121.48	0.0647578	45.7642	TAP	expressed protein Conserved in the Green Lineage	11443.2	273878	1832.01	12157.8	3201.73	1477.04	1100.88	760.635
Cre12.g511050.t1.2	13	4	60.28	0.788863	1.30084	TAP	Radial Spoke Protein 16	378342	61727.9	345021	362172	137694	126046	293953	324248
Cre12.g511150.t1.2	31	2	114.07	0.312072	1.6838	TAP	Glycerol-3-phosphate dehydrogenase/dihydroxyacetone-3-phosphate reductase	136929	400114	96662.3	120061	126386	102897	98489.1	119886
Cre12.g511200.t1.2	20	6	236.54	0.0939659	1.3016	TAP	NADH:ubiquinone oxidoreductase 10 kDa subunit	2.27271e+06	3.25805e+06	2.10697e+06	2.04061e+06	1.75307e+06	1.61993e+06	1.84405e+06	2.21868e+06
Cre12.g511850.t1.2	49	10	509.58	0.3782	1.0978	Ndep	Glycogen Synthase Kinase 3	1.78082e+06	1.07225e+06	1.39464e+06	1.433e+06	1.74464e+06	1.55647e+06	1.43294e+06	1.50221e+06
Cre12.g511900.t1.2	34	7	710.67	0.221327	1.26311	TAP	Ribulose phosphate-3-epimerase, chloroplast precursor	1.85533e+06	2.99003e+06	1.59803e+06	1.6796e+06	1.62544e+06	1.46467e+06	1.5797e+06	1.76114e+06
Cre12.g512000.t1.1	107	14	698.44	0.321487	1.97995	TAP	(1 of 4) K06816 - golgi apparatus protein 1 (GLG1, ESL1)	336040	1.17445e+06	196256	272622	258535	242306	281018	217851
Cre12.g512550.t1.2	8	2	99.26	0.356133	1.19279	Ndep	Trm112p-like protein	338098	133378	353686	363216	398709	360339	321337	337101
Cre12.g512600.t1.2	23	1	575.6	0.70476	1.29573	TAP	Cytosolic 80S ribosomal protein L18	235377	902593	371727	261423	361897	410062	209576	385350
Cre12.g513150.t1.2	50	3	645.99	0.697853	3.27684	TAP	mitochondrial intermembrane space protein involved in protein import.	28306.3	469993	23131.3	32877.1	45938.8	41326.6	38802.1	43092.1
Cre12.g513200.t1.2	68	18	2724.59	0.345535	1.35055	Ndep	Enolase	1.24121e+07	438526	1.21065e+07	1.2171e+07	1.32813e+07	1.23636e+07	1.3601e+07	1.08976e+07
Cre12.g513500.t1.2	71	6	293.59	0.251187	5.03404	TAP	Transcription-coupled DNA repair protein, possible splicing factor	136194	1.76108e+06	115341	129063	99735.8	86136.5	105662	133906
Cre12.g513600.t1.2	30	3	212.44	0.508577	1.11338	Ndep	phosphatase-related	199471	64780.3	150718	165236	144120	143116	183431	175323
Cre12.g513750.t1.1	15	2	231.85	0.686655	1.16227	TAP	Glutaredoxin, CPYC type	93356.1	196548	78044.6	100655	106025	98131.8	115115	83909.3
Cre12.g513950.t1.2	37	8	677.69	0.0834077	2.73039	TAP	Iron-sulfur cluster assembly protein	880382	3.29017e+06	756281	673767	524131	482700	532230	512152
Cre12.g514050.t1.2	155	33	3699.01	0.397688	1.22179	Ndep	Ferredoxin-dependent glutamate synthase	3.69388e+06	217625	2.55656e+06	2.87614e+06	3.06041e+06	2.99989e+06	2.63794e+06	2.71843e+06
Cre12.g514200.t1.2	77	15	1604.37	0.197933	1.35269	Ndep	Glucose-methanol-choline (GMC) oxidoreductase family protein	776770	410850	1.32759e+06	1.25569e+06	1.24319e+06	1.16943e+06	1.26173e+06	1.4265e+06
Cre12.g514450.t1.2	35	2	98.01	0.29304	1.24129	TAP	Pre-mRNA splicing factor	176408	309367	190872	171777	152260	129360	193117	208767
Cre12.g514500.t1.2	27	3	669.84	0.575401	1.18859	TAP	Cytosolic 80S ribosomal protein S11	1.24198e+06	3.09932e+06	1.66046e+06	1.68936e+06	1.53375e+06	1.65265e+06	1.51669e+06	1.76773e+06
Cre12.g514750.t1.2	33	8	800.59	0.0835732	2.23261	Ndep	Citrate synthase, mitochondrial	279864	175634	1.16838e+06	943768	1.09205e+06	2.27408e+06	972066	1.39435e+06
Cre12.g514850.t1.2	116	23	1982.19	0.612885	1.1417	TAP	Heat shock protein 90C	1.01846e+06	1.39771e+06	725831	676020	813131	775192	922535	833278
Cre12.g515150.t1.2	11	2	142.12	0.22501	1.5192	Ndep	Domain of unknown function (DUF543)	192942	29147.6	207314	216657	246596	274385	232245	228267
Cre12.g515650.t1.2	29	6	608.95	0.54709	1.06137	Ndep	Eukaryotic translation initiation factor 3, subunit K	1.22049e+06	143991	972337	1.09018e+06	930508	877356	953015	876432
Cre12.g515850.t1.2	14	5	333.34	0.761721	1.04833	TAP	Proliferating cell nuclear antigen homolog	136056	628515	258968	269708	332056	301895	327761	271912
Cre12.g516200.t1.2	156	40	5592.43	0.216873	3.20087	TAP	Ribosomal protein S5/Elongation Factor G/III/V family protein	3.23307e+06	2.25628e+07	2.82231e+06	2.92173e+06	2.67665e+06	2.25708e+06	2.31827e+06	2.60155e+06
Cre12.g516450.t1.2	19	1	191.37	0.494496	1.74555	TAP	Gamma carbonic anhydrase	378943	1.84617e+06	398115	385370	433183	434833	422544	433020
Cre12.g517100.t1.1	29	5	325.72	0.271081	1.83624	Ndep	Chalcone-flavanone isomerase family protein	153717	467.687	199797	206611	305407	268370	215831	239776
Cre12.g517150.t1.1	45	11	1219.19	0.280561	4.18405	TAP	Adenylylphosphosulfate reductase	763457	7.56182e+06	554657	614989	568633	519667	615897	565117
Cre12.g517400.t1.2	14	1	215.58	0.657449	4.85041	TAP	RAB-like GTP-Binding Protein	124783	3.12941e+06	97018.9	116020	219851	193096	189146	112740
Cre12.g517750.t1.1	34	1	135.76	0.0932593	1.5879	Ndep	(1 of 49) 2.7.10.2 - Non-specific protein-tyrosine kinase / Cytoplasmic protein tyrosine kinase	245997	82862.4	255605	235236	291361	363455	314920	331865
Cre12.g517900.t1.1	95	8	1107.26	0.358903	1.25757	Ndep	Chloroplast-associated SecA protein	564429	98822.3	455659	564672	600471	535544	473958	507247
Cre12.g518000.t1.1	28	2	413.31	0.161566	1.61378	Ndep	Chloroplast-associated SecA protein	190421	37520.5	196509	205932	239673	280024	239553	258050
Cre12.g518300.t1.2	23	2	147.31	0.105164	25.9866	TAP	Pre-mRNA splicing factor	6678.92	678090	18884.6	23394.7	19562.4	2527.37	4607.49	1280.58
Cre12.g518650.t1.2	20	1	134.17	0.210926	1.06432	Ndep	3-beta hydroxysteroid dehydrogenase	104817	127863	121442	120336	125395	131903	126710	120968
Cre12.g518900.t1.2	18	4	179.17	0.556075	1.04406	Ndep	Aldo/keto reductase	242555	18527	198041	189195	144630	140669	191272	200309
Cre12.g518950.t1.2	13	2	76.2	0.829247	2.73843	TAP	Phosphoglycerate mutase	36700.7	235960	24.2567	904.821	1374.99	50788.5	47258.8	485.131
Cre12.g519000.t1.1	19	1	79.32	0.253346	1.1795	TAP	Phosphoribosylanthranilate isomerase	718155	1.10912e+06	888588	777534	673762	668855	667619	951537
Cre12.g519050.t1.1	32	6	291.05	0.337363	2.36777	TAP	None	1.53402e+06	1.00104e+07	1.62456e+06	1.59618e+06	1.40264e+06	1.32549e+06	1.52272e+06	1.98502e+06
Cre12.g519100.t1.2	58	9	1317.34	0.264306	2.12605	TAP	Acetyl-CoA carboxylase	469295	1.98854e+06	417872	377570	430376	358223	339277	402319
Cre12.g519180.t1.1	103	7	1673.11	0.629536	1.33366	TAP	Elongation factor Ts-like protein	601538	2.02083e+06	516857	691269	573920	519739	575696	1.2028e+06
Cre12.g519300.t1.2	15	2	136.34	0.14555	13.4519	TAP	conserved expressed protein, possible chloroplast localization	55199.4	265740	3562.43	9508.13	3706.02	1752.04	14832.8	4539.12
Cre12.g519350.t1.2	45	4	725.54	0.382275	1.24017	Ndep	Prohibitin	544334	1.782e+06	2.56837e+06	1.99075e+06	2.04637e+06	2.20073e+06	1.59535e+06	2.69665e+06
Cre12.g519900.t1.2	47	1	225.91	0.351136	1.38498	Ndep	acid-amino acid ligases;ligases;ATP binding;ATP binding;ligases	79296.1	0	76275.7	78367.4	69754.1	90674.8	86896.4	76675
Cre12.g519950.t1.1	135	6	311.32	0.437286	3.10457	TAP	Adenylate/guanylate kinase-like Flagellar Associated Protein 42	217068	2.15658e+06	187704	197208	219463	260646	181786	226653
Cre12.g520200.t1.1	32	6	271.35	0.380681	1.1662	Ndep	Conserved in the Plant Lineage	209805	214710	496348	437097	398627	375748	343902	465374
Cre12.g520500.t1.1	49	6	1552.04	0.275539	1.1722	TAP	Acidic ribosomal protein P0, Ribosomal protein L10	1.47916e+06	2.32721e+06	1.772e+06	1.74984e+06	1.7893e+06	1.80166e+06	1.42895e+06	1.23177e+06
Cre12.g520550.t1.2	34	2	66.48	0.284335	10.7259	TAP	Importin beta	50509	2.85366e+06	135607	93188.9	60682.2	64277.9	62456.9	104678
Cre12.g520600.t1.2	22	2	171.17	0.387853	1.30429	Ndep	Chloroplast Ribosomal Protein S6	140392	35656.3	104166	99858.7	93817.7	83353.7	130692	187862
Cre12.g520750.t1.1	22	1	67.95	0.523468	533.982	TAP	None	12398.1	3.27987e+06	7026.19	0	2259.51	2448.6	0	1470.55
Cre12.g521750.t1.2	41	4	163.76	0.456644	7.27496	TAP	(1 of 2) PF08801 - Nup133 N terminal like (Nucleoporin_N)	20138	752174	20538.3	21488.2	6948.55	40752.3	29294.3	34941.9
[truncated: 855 more rows]

## Sheet: Table S2
Table S2. All identified proteins following OXRaC enrichment. Proteins were significant if FDR < 0.05, P ≤ 0.05, and the fold change was at least ± 2. Significantly decreasing identifiers are highlighted in blue while significantly increasing identifiers are highlighted in red.
Identifier	Description	TAP-1	TAP-2	TAP-3	TAP-4	Ndep-1	Ndep-2	Ndep-3	Ndep-4	TAP-Ndep_P	TAP-Ndep_FDR	P	FDR	Fold change
Cre01.g000150.t1.2--C161-C171-C177	Zinc-nutrition responsive permease transporter	18.8803	18.2485	18.1088	17.7052	15.0597	14.9141	14.6747	14.9318	1.26708e-05	0.00285564	1.26708e-05	1.26708e-05	-3.34066
Cre01.g000350.t1.1--C270	possible oxidoreductase	20.6457	20.2466	20.5495	20.978	20.324	19.9012	19.9523	20.366	0.0516117	0.223868	0.0516117	0.0516117	-0.469073
Cre01.g000350.t1.1--C392	possible oxidoreductase	22.4063	22.0656	22.2126	22.3062	21.9762	21.6686	21.9465	21.8675	0.00875145	0.0880503	0.00875145	0.00875145	-0.382977
Cre01.g000350.t1.1--C398	possible oxidoreductase	20.6233	20.3285	20.6844	20.8636	20.366	20.3759	20.5389	20.1352	0.0986758	0.324856	0.0986758	0.0986758	-0.270957
Cre01.g000500.t1.1--C391-C393	Arabinose chain extension enzyme like protein 5	16.6339	16.5266	17.3148	16.497	16.6798	16.7643	16.7862	17.3315	0.567236	0.78788	0.567236	0.567236	0.147397
Cre01.g000500.t1.1--C417	Arabinose chain extension enzyme like protein 5	19.6693	19.3038	19.7066	19.3371	19.3675	19.4924	19.1527	19.8171	0.798197	0.908838	0.798197	0.798197	-0.0467955
Cre01.g000500.t1.1--C557-C558	Arabinose chain extension enzyme like protein 5	17.1188	18.0844	17.2696	17.2955	17.0502	17.2044	17.1783	17.7715	0.620718	0.817921	0.620718	0.620718	-0.14097
Cre01.g000800.t1.2--C70-C74	Conserved in the Green Lineage	15.9083	16.9394	17.7851	17.0721	16.8982	17.1324	17.0039	17.8059	0.54036	0.773147	0.54036	0.54036	0.283898
Cre01.g000900.t1.2--C212	Conserved in the Plant Lineage and Diatoms	19.4936	19.3937	19.1267	19.0868	18.2707	18.3119	18.8978	18.4528	0.00397348	0.0607275	0.00397348	0.00397348	-0.791888
Cre01.g001100.t1.2--C285	None	19.6459	19.6327	19.8327	19.4427	19.3865	19.2759	19.4096	19.3736	0.0171749	0.123497	0.0171749	0.0171749	-0.277098
Cre01.g001400.t1.1--C274	Zinc-metallopeptidase-like protein	16.6665	16.3724	16.592	16.6553	16.0741	16.4666	16.6456	16.0861	0.159296	0.418941	0.159296	0.159296	-0.253469
Cre01.g001400.t1.1--C557	Zinc-metallopeptidase-like protein	17.5759	16.5885	16.4831	16.8164	17.1252	17.22	17.0176	16.6652	0.626173	0.821156	0.626173	0.626173	0.141028
Cre01.g001400.t1.1--C571	Zinc-metallopeptidase-like protein	19.4708	19.1291	18.7348	18.9389	18.9905	18.8143	18.9529	18.9183	0.389157	0.661709	0.389157	0.389157	-0.149374
Cre01.g001400.t1.1--C643	Zinc-metallopeptidase-like protein	15.3203	15.0786	15.3686	15.2665	15.2842	15.3604	15.4474	15.2079	0.446709	0.70444	0.446709	0.446709	0.0664656
Cre01.g001650.t1.2--C162	Predicted ankryin-repeat containing protein	16.4973	16.597	15.9473	16.2175	16.3393	16.112	16.7299	15.3419	0.593928	0.80245	0.593928	0.593928	-0.184012
Cre01.g001650.t1.2--C289	Predicted ankryin-repeat containing protein	15.7797	16.0758	16.6277	16.0632	15.4367	15.6873	16.2822	16.4037	0.55215	0.78109	0.55215	0.55215	-0.18413
Cre01.g001678.t1.1--C3-C4	Protein kinase superfamily protein with octicosapeptide/Phox/Bem1p domain	17.5075	17.0279	18.3085	17.3732	17.1173	17.5701	17.8336	17.86	0.902525	0.958438	0.902525	0.902525	0.0410126
Cre01.g001678.t1.1--C539	Protein kinase superfamily protein with octicosapeptide/Phox/Bem1p domain	15.6633	15.8201	16.099	15.6311	15.5805	15.5207	16.0273	15.5788	0.45618	0.710699	0.45618	0.45618	-0.12656
Cre01.g001678.t1.1--C864	Protein kinase superfamily protein with octicosapeptide/Phox/Bem1p domain	17.8396	17.7523	18.4768	17.5335	17.6091	17.3177	17.4323	17.5181	0.088017	0.304508	0.088017	0.088017	-0.43124
Cre01.g001750.t1.2--C150	chloroplast trigger factor	16.652	16.6188	11.7998	18.6867	17.4963	15.841	16.903	16.5727	0.629268	0.82248	0.629268	0.629268	0.763884
Cre01.g001750.t1.2--C20	chloroplast trigger factor	14.8635	14.2508	13.0471	14.1135	9.18109	9.97368	9.6504	10.6345	0.000129921	0.0128102	0.000129921	0.000129921	-4.20881
Cre01.g002050.t1.1--C219	Acid phosphatase	18.6752	18.1665	16.7466	16.8511	18.035	17.3208	17.5047	16.2519	0.605362	0.809521	0.605362	0.605362	-0.331724
Cre01.g002050.t1.1--C256	Acid phosphatase	19.1038	18.7578	19.2348	18.6809	18.8021	18.9991	19.0994	19.2004	0.627354	0.821938	0.627354	0.627354	0.080952
Cre01.g002050.t1.1--C408	Acid phosphatase	20.125	19.8188	20.3015	19.776	19.9736	20.1004	19.947	20.1823	0.751212	0.886794	0.751212	0.751212	0.0455454
Cre01.g002050.t1.1--C705	Acid phosphatase	22.712	22.2872	22.2601	21.9656	22.4064	22.3377	22.1836	22.3813	0.900697	0.958194	0.900697	0.900697	0.0210235
Cre01.g002300.t1.2--C122	Cyclophilin	18.7512	18.537	19.0106	19.7932	19.4099	19.1922	19.3597	19.0191	0.47012	0.721968	0.47012	0.47012	0.222225
Cre01.g002300.t1.2--C168	Cyclophilin	21.8237	21.8082	23.4167	23.3211	22.2359	21.9933	22.237	23.702	0.935309	0.972928	0.935309	0.935309	-0.0503629
Cre01.g002300.t1.2--C40	Cyclophilin	19.5871	20.6417	21.5359	21.357	20.9322	20.7736	21.2297	21.0835	0.638033	0.826737	0.638033	0.638033	0.224325
Cre01.g002300.t1.2--C69	Cyclophilin	24.3467	24.1473	24.2229	24.8901	24.0172	23.7475	24.0211	23.7394	0.0311249	0.170173	0.0311249	0.0311249	-0.520446
Cre01.g002500.t1.2--C115	Chlamyopsin 1	22.7931	22.9178	23.0189	22.7547	22.7536	22.4753	22.5723	22.6106	0.0183137	0.126718	0.0183137	0.0183137	-0.268197
Cre01.g002700.t1.2--C562	(1 of 1) KOG1333 - Uncharacterized conserved protein	17.2302	17.1424	17.8063	17.6402	17.7254	17.9724	17.8763	17.9849	0.043452	0.204182	0.043452	0.043452	0.43502
Cre01.g002950.t1.1--C200	(1 of 1) PF06677 - Sjogren's syndrome/scleroderma autoantigen 1 (Autoantigen p27) (Auto_anti-p27)	16.7265	16.8222	17.3302	16.7131	16.8278	16.9617	16.8405	16.9486	0.983034	0.992501	0.983034	0.983034	-0.00333084
Cre01.g003150.t1.2--C277	protein of unknown function	19.0935	18.9439	19.5173	19.2219	19.0619	19.1139	19.2299	19.3806	0.986689	0.993908	0.986689	0.986689	0.00244842
Cre01.g003150.t1.2--C312	protein of unknown function	16.9348	16.7292	16.6183	16.2923	17.0097	16.7625	16.6958	16.5853	0.486722	0.734085	0.486722	0.486722	0.119675
Cre01.g003450.t1.1--C623	None	12.1344	15.1854	13.6602	14.0809	14.6634	14.7689	15.4491	14.795	0.129309	0.374825	0.129309	0.129309	1.15386
Cre01.g003450.t1.1--C708	None	14.9922	15.4965	16.2715	15.161	15.8008	15.898	15.9076	17.0622	0.146901	0.403326	0.146901	0.146901	0.68691
Cre01.g004300.t1.2--C103	Asparagine synthase	21.1357	20.5153	20.8525	21.2592	21.0568	20.895	21.1642	20.5946	0.951779	0.981519	0.951779	0.951779	-0.0130331
Cre01.g004300.t1.2--C148	Asparagine synthase	17.5262	17.2102	17.1735	17.6952	17.3449	15.7619	16.9234	15.3328	0.0739505	0.274965	0.0739505	0.0739505	-1.0605
Cre01.g004300.t1.2--C167	Asparagine synthase	14.4178	14.8918	15.7271	15.4693	15.0137	14.556	15.2427	15.3467	0.808371	0.913058	0.808371	0.808371	-0.0867472
Cre01.g004300.t1.2--C167-C172	Asparagine synthase	12.5675	11.529	12.6875	13.6584	12.7383	12.6924	12.8259	12.2629	0.967441	0.987066	0.967441	0.967441	0.0192819
Cre01.g004300.t1.2--C2	Asparagine synthase	20.5225	20.0104	20.0636	20.7667	20.5917	20.3424	20.6362	19.9652	0.86285	0.939948	0.86285	0.86285	0.0430543
Cre01.g004300.t1.2--C273	Asparagine synthase	19.5002	19.666	19.5521	19.3508	19.2176	18.6224	19.2629	18.8143	0.0190348	0.12957	0.0190348	0.0190348	-0.538012
Cre01.g004300.t1.2--C530	Asparagine synthase	24.3741	24.1058	23.573	23.1602	23.1973	22.7964	23.1811	22.88	0.0346055	0.17944	0.0346055	0.0346055	-0.789614
Cre01.g004300.t1.2--C92	Asparagine synthase	18.1948	18.4895	19.3791	18.5803	18.2524	18.1975	18.4398	18.7742	0.422576	0.685765	0.422576	0.422576	-0.244939
Cre01.g004450.t1.2--C155	conserved expressed membrane protein	20.8604	20.655	21.0003	20.9842	20.4271	20.2378	20.7814	20.1749	0.0248194	0.150135	0.0248194	0.0248194	-0.469706
Cre01.g004500.t1.2--C158-C168-C182	Isopropylmalate dehydratase, large subunit	12.1942	15.7656	17.6516	18.1868	18.4412	18.075	18.0344	18.3877	0.14374	0.398111	0.14374	0.14374	2.28503
Cre01.g004500.t1.2--C270	Isopropylmalate dehydratase, large subunit	21.4654	21.2436	21.1524	21.2143	21.6695	21.6444	21.6142	21.581	0.00231131	0.048526	0.00231131	0.00231131	0.358308
Cre01.g004500.t1.2--C342	Isopropylmalate dehydratase, large subunit	10.4305	10.2451	13.4781	12.9943	11.5107	10.7345	11.9822	13.0614	0.972346	0.988767	0.972346	0.972346	0.0351838
Cre01.g004500.t1.2--C355	Isopropylmalate dehydratase, large subunit	21.5906	21.3827	22.0466	21.6594	21.7418	21.8036	21.8365	22.1176	0.251859	0.533164	0.251859	0.251859	0.20506
Cre01.g004500.t1.2--C402	Isopropylmalate dehydratase, large subunit	22.8831	22.3026	22.7747	22.7554	22.3526	22.028	22.3745	22.2442	0.0295166	0.166647	0.0295166	0.0295166	-0.429125
Cre01.g004500.t1.2--C416-C424-C427	Isopropylmalate dehydratase, large subunit	21.7884	21.226	21.6871	22.0636	21.413	21.3073	21.4903	21.4666	0.179489	0.446861	0.179489	0.179489	-0.271945
Cre01.g004500.t1.2--C424	Isopropylmalate dehydratase, large subunit	22.8846	22.002	22.1067	21.9306	21.9543	21.8471	21.9656	21.6499	0.156512	0.416766	0.156512	0.156512	-0.376744
Cre01.g004500.t1.2--C424-C427	Isopropylmalate dehydratase, large subunit	23.6868	23.1755	23.2563	23.1622	23.5029	23.4846	23.2898	23.6147	0.320644	0.598071	0.320644	0.320644	0.152766
Cre01.g004500.t1.2--C427	Isopropylmalate dehydratase, large subunit	21.9304	21.9876	21.8533	21.4987	21.7242	21.74	21.3122	22.0797	0.608606	0.81133	0.608606	0.608606	-0.10348
Cre01.g004500.t1.2--C444	Isopropylmalate dehydratase, large subunit	23.0819	22.78	23.5765	23.4232	23.4774	23.5701	23.5619	23.7965	0.0895177	0.307109	0.0895177	0.0895177	0.386051
Cre01.g004500.t1.2--C481	Isopropylmalate dehydratase, large subunit	19.5594	19.0542	19.6371	19.7096	19.6301	19.6318	19.5889	19.7665	0.325673	0.603455	0.325673	0.325673	0.164241
Cre01.g004500.t1.2--C81	Isopropylmalate dehydratase, large subunit	24.1737	24.1557	24.198	23.8934	23.7505	23.5297	23.656	23.5754	0.00145305	0.0394931	0.00145305	0.00145305	-0.477312
Cre01.g004800.t1.2--C405	None	16.9332	17.9318	15.1756	17.0397	17.5543	17.0979	16.9791	16.6813	0.6285	0.82202	0.6285	0.6285	0.308099
Cre01.g004900.t1.2--C12	Similar to Putatative Protease/Amidase	20.3218	20.2215	18.7743	19.7914	19.8936	19.5632	20.4183	18.6867	0.796356	0.908148	0.796356	0.796356	-0.13679
Cre01.g004900.t1.2--C133	Similar to Putatative Protease/Amidase	22.2506	22.0681	22.2642	22.2176	21.8095	21.5869	22.3567	21.1428	0.112622	0.349182	0.112622	0.112622	-0.476144
Cre01.g004900.t1.2--C6	Similar to Putatative Protease/Amidase	17.739	17.5347	19.361	17.67	17.7055	17.2763	18.1631	17.0021	0.321897	0.599557	0.321897	0.321897	-0.539419
Cre01.g004900.t1.2--C6-C12	Similar to Putatative Protease/Amidase	18.6876	18.3053	18.0934	18.7127	18.4443	17.9433	18.6694	17.0776	0.320086	0.597967	0.320086	0.320086	-0.416066
Cre01.g004950.t1.1--C135	Conserved Protein with Putative intracellular protease/amidase domain	20.1064	19.9196	21.0386	20.5655	19.9147	19.6063	20.5972	19.9957	0.287768	0.566769	0.287768	0.287768	-0.379043
Cre01.g004950.t1.1--C157	Conserved Protein with Putative intracellular protease/amidase domain	18.4724	19.3585	18.9735	19.0758	18.949	18.5962	18.9535	18.9097	0.58381	0.797185	0.58381	0.58381	-0.117935
Cre01.g004950.t1.1--C157-C160	Conserved Protein with Putative intracellular protease/amidase domain	17.9363	18.2492	18.5239	19.1166	18.687	18.1109	18.9299	17.701	0.799693	0.909324	0.799693	0.799693	-0.099305
Cre01.g004950.t1.1--C160	Conserved Protein with Putative intracellular protease/amidase domain	16.1704	16.9643	17.1977	16.5726	16.5172	15.9444	17.6498	15.3665	0.531071	0.76597	0.531071	0.531071	-0.356761
Cre01.g004950.t1.1--C6	Conserved Protein with Putative intracellular protease/amidase domain	17.2923	17.3874	17.6987	17.5647	17.4638	17.2619	17.8128	16.9887	0.614602	0.814178	0.614602	0.614602	-0.103943
Cre01.g004950.t1.1--C6-C9	Conserved Protein with Putative intracellular protease/amidase domain	17.4466	17.0239	16.9714	17.8984	17.8649	17.3297	17.7701	16.6856	0.829592	0.922822	0.829592	0.829592	0.0775106
Cre01.g004950.t1.1--C9-C12	Conserved Protein with Putative intracellular protease/amidase domain	13.5533	14.139	14.2011	14.1366	14.7446	13.7868	14.692	14.7054	0.137962	0.388569	0.137962	0.137962	0.474708
Cre01.g005050.t1.1--C103	(1 of 4) K06816 - golgi apparatus protein 1 (GLG1, ESL1)	22.1628	22.0156	22.0459	21.8184	22.1158	22.144	22.1341	22.0998	0.169399	0.432783	0.169399	0.169399	0.11273
Cre01.g005050.t1.1--C128	(1 of 4) K06816 - golgi apparatus protein 1 (GLG1, ESL1)	18.9053	18.8481	19.2992	18.8066	18.8906	18.9963	18.9003	19.2435	0.769618	0.894433	0.769618	0.769618	0.042886
Cre01.g005050.t1.1--C128-C136	(1 of 4) K06816 - golgi apparatus protein 1 (GLG1, ESL1)	18.4704	18.483	19.0493	18.5096	18.6006	18.6833	18.673	19.1515	0.460219	0.713263	0.460219	0.460219	0.149026
Cre01.g005050.t1.1--C151	(1 of 4) K06816 - golgi apparatus protein 1 (GLG1, ESL1)	24.4935	24.2498	23.9498	23.7529	24.1502	23.9674	24.1563	23.9985	0.807733	0.913023	0.807733	0.807733	-0.0433916
Cre01.g005050.t1.1--C163	(1 of 4) K06816 - golgi apparatus protein 1 (GLG1, ESL1)	22.4439	22.1765	22.3966	21.999	22.4265	22.38	22.4479	22.36	0.204201	0.479244	0.204201	0.204201	0.149594
Cre01.g005050.t1.1--C188-C196	(1 of 4) K06816 - golgi apparatus protein 1 (GLG1, ESL1)	22.8615	22.649	22.7215	22.3822	22.6855	22.6827	22.7087	22.7438	0.6294	0.822502	0.6294	0.6294	0.0516436
Cre01.g005050.t1.1--C188-C196-C207	(1 of 4) K06816 - golgi apparatus protein 1 (GLG1, ESL1)	22.2032	22.0324	22.6408	22.2697	22.6352	22.5393	22.4031	22.8911	0.0911345	0.309591	0.0911345	0.0911345	0.3306
Cre01.g005050.t1.1--C196-C207	(1 of 4) K06816 - golgi apparatus protein 1 (GLG1, ESL1)	19.8002	20.3481	19.549	19.7838	20.2241	20.203	20.0249	19.7884	0.372717	0.649292	0.372717	0.372717	0.189835
Cre01.g005050.t1.1--C207	(1 of 4) K06816 - golgi apparatus protein 1 (GLG1, ESL1)	22.7134	22.5359	22.5203	22.1661	22.6142	22.6377	22.6205	22.4778	0.422692	0.685765	0.422692	0.422692	0.103613
Cre01.g005050.t1.1--C219	(1 of 4) K06816 - golgi apparatus protein 1 (GLG1, ESL1)	22.8344	22.4908	22.5884	22.4256	22.7085	22.3538	22.6285	22.081	0.432054	0.694385	0.432054	0.432054	-0.141828
Cre01.g005050.t1.1--C244	(1 of 4) K06816 - golgi apparatus protein 1 (GLG1, ESL1)	18.4171	18.4897	16.215	18.4668	18.6389	18.8152	18.6795	18.8817	0.179456	0.446861	0.179456	0.179456	0.856653
Cre01.g005050.t1.1--C244-C252	(1 of 4) K06816 - golgi apparatus protein 1 (GLG1, ESL1)	20.2961	20.2506	20.7164	20.3614	20.4549	20.1057	20.4465	20.9619	0.690028	0.853661	0.690028	0.690028	0.0861431
Cre01.g005050.t1.1--C252	(1 of 4) K06816 - golgi apparatus protein 1 (GLG1, ESL1)	24.4555	24.178	23.9215	23.8044	24.1758	24.106	24.0831	24.0439	0.93604	0.973217	0.93604	0.93604	0.0123278
Cre01.g005050.t1.1--C265-C279	(1 of 4) K06816 - golgi apparatus protein 1 (GLG1, ESL1)	24.1711	23.9503	23.5197	23.4313	23.7901	23.8675	23.8282	23.5241	0.937906	0.97452	0.937906	0.937906	-0.0156107
Cre01.g005050.t1.1--C304	(1 of 4) K06816 - golgi apparatus protein 1 (GLG1, ESL1)	13.2364	14.7478	15.7904	13.9953	15.4337	15.2365	15.8268	15.0955	0.14329	0.397423	0.14329	0.14329	0.955658
Cre01.g005050.t1.1--C304-C312	(1 of 4) K06816 - golgi apparatus protein 1 (GLG1, ESL1)	24.0277	23.802	23.7209	23.2536	23.7889	23.7369	23.7717	23.7221	0.752954	0.887689	0.752954	0.752954	0.05384
Cre01.g005050.t1.1--C312	(1 of 4) K06816 - golgi apparatus protein 1 (GLG1, ESL1)	13.8937	15.5447	16.5126	16.0905	16.7069	16.4933	16.6377	14.6007	0.462966	0.714977	0.462966	0.462966	0.599297
Cre01.g005050.t1.1--C332	(1 of 4) K06816 - golgi apparatus protein 1 (GLG1, ESL1)	24.0166	23.7093	23.828	23.4677	23.7499	23.7927	23.9064	23.7908	0.664616	0.840004	0.664616	0.664616	0.054554
Cre01.g005050.t1.1--C345	(1 of 4) K06816 - golgi apparatus protein 1 (GLG1, ESL1)	15.9512	17.3	18.8736	17.9691	17.7834	18.1559	18.161	18.5201	0.357203	0.633743	0.357203	0.357203	0.631614
Cre01.g005050.t1.1--C370	(1 of 4) K06816 - golgi apparatus protein 1 (GLG1, ESL1)	23.6793	23.3917	22.9992	22.744	23.3053	23.2745	23.3671	22.8252	0.966604	0.986931	0.966604	0.966604	-0.0105371
Cre01.g005050.t1.1--C370-C378	(1 of 4) K06816 - golgi apparatus protein 1 (GLG1, ESL1)	18.0372	16.6558	17.2913	17.1665	17.0465	17.82	17.4166	16.5264	0.836715	0.925884	0.836715	0.836715	-0.0852882
Cre01.g005050.t1.1--C378	(1 of 4) K06816 - golgi apparatus protein 1 (GLG1, ESL1)	22.6466	22.4908	22.9104	22.2726	22.6758	22.7279	22.8136	22.5377	0.485147	0.732831	0.485147	0.485147	0.108667
Cre01.g005050.t1.1--C391	(1 of 4) K06816 - golgi apparatus protein 1 (GLG1, ESL1)	15.8387	15.894	16.886	16.4545	16.3074	16.7248	16.7125	16.8742	0.211809	0.488096	0.211809	0.211809	0.386464
Cre01.g005050.t1.1--C403	(1 of 4) K06816 - golgi apparatus protein 1 (GLG1, ESL1)	23.3399	23.277	21.126	23.1896	23.5799	23.6038	23.6571	23.0344	0.233984	0.513999	0.233984	0.233984	0.735677
Cre01.g005050.t1.1--C428-C436	(1 of 4) K06816 - golgi apparatus protein 1 (GLG1, ESL1)	23.2999	23.0063	22.8892	22.6792	23.1049	23.0697	23.0098	22.696	0.993179	0.997685	0.993179	0.993179	0.00142314
Cre01.g005050.t1.1--C449	(1 of 4) K06816 - golgi apparatus protein 1 (GLG1, ESL1)	23.2869	23.2339	23.2071	23.0673	23.579	23.4823	23.5109	23.4305	0.00170488	0.0418945	0.00170488	0.00170488	0.301877
Cre01.g005050.t1.1--C449-C463	(1 of 4) K06816 - golgi apparatus protein 1 (GLG1, ESL1)	21.552	21.5943	21.6538	21.3412	21.8975	21.7393	21.6743	21.8573	0.0237793	0.146268	0.0237793	0.0237793	0.256791
Cre01.g005050.t1.1--C463	(1 of 4) K06816 - golgi apparatus protein 1 (GLG1, ESL1)	19.8581	20.6554	20.8286	20.6368	21.0206	21.1201	21.0715	20.485	0.152496	0.410971	0.152496	0.152496	0.429551
Cre01.g005050.t1.1--C488	(1 of 4) K06816 - golgi apparatus protein 1 (GLG1, ESL1)	22.3002	22.4688	23.0609	22.2691	22.5884	22.5625	22.7671	22.9053	0.402105	0.671851	0.402105	0.402105	0.181075
Cre01.g005050.t1.1--C488-C496-C500-C508-C515	(1 of 4) K06816 - golgi apparatus protein 1 (GLG1, ESL1)	21.7249	21.3363	21.0913	20.9298	21.427	21.1475	21.1444	21.0542	0.699585	0.858616	0.699585	0.699585	-0.0773156
Cre01.g005050.t1.1--C496-C500-C508-C515	(1 of 4) K06816 - golgi apparatus protein 1 (GLG1, ESL1)	22.4815	22.2861	22.0092	21.7169	22.4459	22.2584	22.2023	22.101	0.505775	0.749071	0.505775	0.505775	0.128506
Cre01.g005050.t1.1--C553	(1 of 4) K06816 - golgi apparatus protein 1 (GLG1, ESL1)	22.6226	22.4408	22.5071	22.0212	22.4356	22.5188	22.5343	22.3501	0.669414	0.841726	0.669414	0.669414	0.0618183
Cre01.g005050.t1.1--C553-C561	(1 of 4) K06816 - golgi apparatus protein 1 (GLG1, ESL1)	20.3933	19.8892	19.4211	18.8867	19.5527	19.3397	19.4385	18.9343	0.379217	0.654213	0.379217	0.379217	-0.33126
Cre01.g005050.t1.1--C561	(1 of 4) K06816 - golgi apparatus protein 1 (GLG1, ESL1)	23.238	23.069	23.2892	22.8851	23.0531	23.2021	23.1551	23.3181	0.583677	0.797185	0.583677	0.583677	0.0617762
Cre01.g005050.t1.1--C574	(1 of 4) K06816 - golgi apparatus protein 1 (GLG1, ESL1)	19.5439	20.3623	19.9301	20.1572	20.3757	20.3481	20.0527	19.6353	0.685256	0.85096	0.685256	0.685256	0.104577
Cre01.g005050.t1.1--C586	(1 of 4) K06816 - golgi apparatus protein 1 (GLG1, ESL1)	23.4231	23.4893	24.0008	23.4084	23.5765	23.784	23.7038	24.0884	0.288173	0.567001	0.288173	0.288173	0.207747
Cre01.g005050.t1.1--C60	(1 of 4) K06816 - golgi apparatus protein 1 (GLG1, ESL1)	23.9144	23.54	23.2079	22.9954	23.4882	23.4537	23.456	23.4198	0.848935	0.932386	0.848935	0.848935	0.0400332
Cre01.g005050.t1.1--C611	(1 of 4) K06816 - golgi apparatus protein 1 (GLG1, ESL1)	20.4128	20.6919	21.3438	20.5776	20.6974	20.9069	20.8847	21.1961	0.497955	0.742649	0.497955	0.497955	0.164754
Cre01.g005050.t1.1--C611-C619	(1 of 4) K06816 - golgi apparatus protein 1 (GLG1, ESL1)	15.6542	15.5061	16.7836	16.2285	16.1634	16.6206	16.5869	16.5743	0.204307	0.479349	0.204307	0.204307	0.44322
Cre01.g005050.t1.1--C619	(1 of 4) K06816 - golgi apparatus protein 1 (GLG1, ESL1)	18.9115	19.7923	20.712	20.0167	19.9216	20.1486	20.1249	20.4611	0.460126	0.713263	0.460126	0.460126	0.305888
Cre01.g005050.t1.1--C632-C646	(1 of 4) K06816 - golgi apparatus protein 1 (GLG1, ESL1)	22.9927	22.9755	23.199	23.1565	23.3497	23.5064	23.5146	23.499	0.00138066	0.0378147	0.00138066	0.00138066	0.386493
Cre01.g005050.t1.1--C671-C679	(1 of 4) K06816 - golgi apparatus protein 1 (GLG1, ESL1)	23.083	22.7433	22.388	22.2511	22.7506	22.7477	22.6629	22.4045	0.906134	0.959963	0.906134	0.906134	0.0250861
Cre01.g005050.t1.1--C68	(1 of 4) K06816 - golgi apparatus protein 1 (GLG1, ESL1)	19	19.6804	20.6116	19.692	19.8077	19.9829	19.9694	20.3804	0.443517	0.702493	0.443517	0.443517	0.289066
Cre01.g005050.t1.1--C695	(1 of 4) K06816 - golgi apparatus protein 1 (GLG1, ESL1)	3.79196	13.6203	14.5328	14.9534	14.9997	15.3595	15.5998	15.6509	0.216478	0.494326	0.216478	0.216478	3.67787
Cre01.g005050.t1.1--C707	(1 of 4) K06816 - golgi apparatus protein 1 (GLG1, ESL1)	24.1212	23.8461	24.0965	23.5903	23.9132	23.9326	23.9923	24.0226	0.698382	0.858075	0.698382	0.698382	0.0516278
Cre01.g005050.t1.1--C732-C740	(1 of 4) K06816 - golgi apparatus protein 1 (GLG1, ESL1)	24.35	23.9939	23.6352	23.4957	23.955	23.897	23.8183	23.7541	0.951112	0.981259	0.951112	0.951112	-0.0125724
Cre01.g005050.t1.1--C81	(1 of 4) K06816 - golgi apparatus protein 1 (GLG1, ESL1)	20.9924	20.6722	21.0491	20.5266	20.8286	20.9004	20.9899	21.0762	0.349592	0.626581	0.349592	0.349592	0.138726
Cre01.g005150.t1.1--C202	Serine glyoxylate aminotransferase	16.0189	15.336	16.3461	15.0302	16.4098	16.1452	16.2281	16.3682	0.0977967	0.323137	0.0977967	0.0977967	0.605014
Cre01.g005150.t1.1--C294	Serine glyoxylate aminotransferase	18.7048	18.0475	18.1355	17.5765	18.5058	18.5764	18.492	18.4927	0.135358	0.384363	0.135358	0.135358	0.400652
Cre01.g005850.t1.2--C125	Cobalamin adenosyltransferase	19.0686	18.9602	20.218	18.2371	17.5482	17.4054	17.6346	20.9889	0.476918	0.726241	0.476918	0.476918	-0.726679
Cre01.g005950.t1.2--C139	FAD/NAD(P)-binding oxidoreductase	19.555	19.6207	19.7516	20.3178	19.0824	18.3555	18.9232	18.3815	0.00446058	0.0629756	0.00446058	0.00446058	-1.12562
Cre01.g005950.t1.2--C333	FAD/NAD(P)-binding oxidoreductase	13.7902	14.5862	15.5483	15.5424	14.2631	13.7856	13.8024	14.4822	0.138029	0.388569	0.138029	0.138029	-0.78346
Cre01.g005950.t1.2--C78	FAD/NAD(P)-binding oxidoreductase	17.6371	17.979	17.9826	17.7128	17.1687	17.0466	17.1631	17.1601	0.000324686	0.020489	0.000324686	0.000324686	-0.693212
Cre01.g006050.t1.1--C957	Long Flagella protein 3	15.3377	15.3699	15.3302	14.1196	14.3875	14.9991	15.7488	12.7946	0.4558	0.710684	0.4558	0.4558	-0.556855
Cre01.g006950.t1.1--C183	Fructose-1,6-bisphosphate aldolase	22.2177	22.0091	22.4266	22.8684	21.9196	21.3697	21.3885	21.5539	0.0103389	0.0941719	0.0103389	0.0103389	-0.822504
Cre01.g007051.t1.2--C96	Cytosolic 80S ribosomal protein L40, ubiquitin fusion	13.3359	14.5338	9.70213	16.9082	15.261	15.665	14.9549	16.4098	0.250343	0.531406	0.250343	0.250343	1.95269
Cre01.g007200.t1.2--C16	DHHC-type zinc finger family protein	17.6345	17.5207	14.184	17.1928	16.7029	16.7557	16.8638	16.3701	0.96299	0.986374	0.96299	0.96299	0.0400775
Cre01.g007550.t1.1--C36	GT90 family protein 1	18.5935	18.4716	17.1179	17.7772	18.2804	18.1995	18.1577	18.0196	0.632555	0.82391	0.632555	0.632555	0.174279
Cre01.g007600.t1.1--C229	Chalcone-flavanone isomerase family protein	20.8879	16.9179	16.7057	16.9638	15.9938	16.9226	16.4909	17.3439	0.303097	0.580801	0.303097	0.303097	-1.18102
Cre01.g007600.t1.1--C75	Chalcone-flavanone isomerase family protein	23.0992	23.0273	22.9204	22.5478	22.8887	22.9413	22.4214	23.2275	0.893422	0.954247	0.893422	0.893422	-0.0289472
Cre01.g007600.t1.1--C75-C81	Chalcone-flavanone isomerase family protein	21.0027	20.6981	21.3224	20.8233	20.6916	20.8976	20.5062	21.4456	0.765062	0.892591	0.765062	0.765062	-0.0763814
Cre01.g007600.t1.1--C81	Chalcone-flavanone isomerase family protein	22.2933	22.1123	22.5	22.133	22.2528	22.3292	22.1284	22.8362	0.505754	0.749071	0.505754	0.505754	0.127005
Cre01.g007700.t1.1--C307	Cytosol aminopeptidase family protein	11.4482	11.7273	15.2357	14.9661	11.0884	15.1447	14.2385	15.9321	0.625335	0.820739	0.625335	0.625335	0.75657
Cre01.g007774.t1.1--C684-C687	RING/U-box superfamily protein	20.9964	21.3293	21.0815	20.3949	20.4769	20.5531	20.5333	21.2774	0.414725	0.679831	0.414725	0.414725	-0.240363
Cre01.g007774.t1.1--C699-C705-C708	RING/U-box superfamily protein	17.2137	18.5099	18.4062	17.8078	17.4502	17.572	18.0664	17.9366	0.519715	0.759098	0.519715	0.519715	-0.228073
Cre01.g007774.t1.1--C705	RING/U-box superfamily protein	15.3645	15.3269	16.0881	15.7211	14.7949	16.4007	16.1119	16.1949	0.560409	0.78572	0.560409	0.560409	0.250413
Cre01.g007774.t1.1--C705-C708	RING/U-box superfamily protein	16.6013	16.8892	16.6744	16.3217	16.3027	16.2123	16.4059	16.5744	0.128397	0.374279	0.128397	0.128397	-0.247835
Cre01.g007774.t1.1--C719-C722	RING/U-box superfamily protein	17.012	17.1437	13.7902	16.9132	16.9783	17.5412	17.6223	17.9894	0.166002	0.428933	0.166002	0.166002	1.31803
Cre01.g007950.t1.1--C26	Cytochrome P450, CYP55 superfamily, CYP55A family	13.9942	14.4879	15.4541	14.8598	14.1083	14.0909	14.8203	14.0762	0.279701	0.559727	0.279701	0.279701	-0.42504
Cre01.g008150.t1.1--C110	RNA-polymerase-subunit kinase	16.8845	17.0548	17.5665	16.9661	17.3545	17.0922	17.1081	16.9698	0.941826	0.976565	0.941826	0.941826	0.0131917
Cre01.g008150.t1.1--C943	RNA-polymerase-subunit kinase	17.3115	17.4079	18.1323	17.0393	17.1837	16.9937	17.3587	17.6848	0.56566	0.787447	0.56566	0.56566	-0.167523
Cre01.g008600.t1.1--C1432	(1 of 4) PF11051 - Mannosyltransferase putative (Mannosyl_trans3)	11.6974	11.3618	15.0129	14.2216	13.1522	14.3501	14.5234	14.6484	0.302676	0.58076	0.302676	0.302676	1.09514
Cre01.g008891.t1.2--C273	mercaptopyruvate sulfurtransferase 1	18.6498	17.2629	17.284	17.6615	17.2363	17.4138	17.4625	17.2829	0.30927	0.585375	0.30927	0.30927	-0.36569
Cre01.g009800.t1.2--C45	coiled-coil Flagellar Associated Protein 289	9.98312	9.61135	13.7489	5.43856	9.20444	9.17766	9.15654	9.3693	0.792078	0.905626	0.792078	0.792078	-0.468502
Cre01.g009850.t1.2--C1200	None	16.3711	16.5743	17.5306	16.095	15.9296	16.2258	16.1322	17.4392	0.664184	0.840004	0.664184	0.664184	-0.21104
Cre01.g009900.t1.1--C135	Chloroplast DnaJ-like protein	16.1935	15.5011	15.2048	15.7485	16.6082	16.5048	16.4586	16.1215	0.0174466	0.124249	0.0174466	0.0174466	0.761317
Cre01.g009900.t1.1--C135-C138	Chloroplast DnaJ-like protein	18.2074	17.8238	18.2052	18.753	18.9306	18.6171	19.0665	16.099	0.92724	0.968879	0.92724	0.92724	-0.0690452
Cre01.g009900.t1.1--C141	Chloroplast DnaJ-like protein	15.8069	15.395	16.6752	15.4968	16.5601	16.7508	16.8458	17.3621	0.021933	0.140428	0.021933	0.021933	1.03628
Cre01.g010000.t1.2--C358	Mitogen-Activated Protein Kinase	15.4674	15.7273	15.9524	16.8779	14.416	12.6579	14.4514	15.0198	0.0202444	0.134305	0.0202444	0.0202444	-1.86998
Cre01.g010400.t1.2--C115	Flagellar Associated Membrane Protein 380	25.3551	25.084	25.1983	24.8256	24.7623	24.6902	24.7031	24.6088	0.0105426	0.0951486	0.0105426	0.0105426	-0.424644
Cre01.g010400.t1.2--C140	Flagellar Associated Membrane Protein 380	22.3983	22.5194	23.4575	22.5636	22.4018	22.4617	22.5981	22.9409	0.639248	0.827435	0.639248	0.639248	-0.134067
Cre01.g010400.t1.2--C60	Flagellar Associated Membrane Protein 380	26.5	26.1718	26.1454	25.9237	25.9231	25.9229	25.91	25.9069	0.0638317	0.25196	0.0638317	0.0638317	-0.269503
Cre01.g010400.t1.2--C76	Flagellar Associated Membrane Protein 380	26.3523	26.2546	26.5841	26.1132	26.0706	26.0965	26.0981	26.313	0.162612	0.423047	0.162612	0.162612	-0.181481
Cre01.g010400.t1.2--C89	Flagellar Associated Membrane Protein 380	19.0687	18.9579	19.3878	18.8978	19.049	18.7606	18.9834	18.7604	0.202016	0.476384	0.202016	0.202016	-0.189715
Cre01.g010500.t1.2--C73	(1 of 1) PTHR28525:SF1 - REACTIVE OXYGEN SPECIES MODULATOR 1	18.4689	19.0706	20.3449	20.3714	20.2296	19.5026	20.0306	19.2666	0.725236	0.872777	0.725236	0.725236	0.193406
Cre01.g010500.t1.2--C9	(1 of 1) PTHR28525:SF1 - REACTIVE OXYGEN SPECIES MODULATOR 1	19.6425	19.4455	20.3923	19.3418	19.6738	19.7414	19.971	20.0033	0.592579	0.801765	0.592579	0.592579	0.141856
Cre01.g010900.t1.2--C190	Glyceraldehyde-3-Phosphate Dehydrogenase	26.0396	25.4738	25.5755	25.505	25.4586	25.2255	24.9773	25.5707	0.117646	0.356886	0.117646	0.117646	-0.340489
Cre01.g010900.t1.2--C190-C194	Glyceraldehyde-3-Phosphate Dehydrogenase	24.2174	23.8819	24.3315	24.3173	24.1258	24.1147	23.9259	24.3038	0.612897	0.813654	0.612897	0.612897	-0.0694411
Cre01.g010900.t1.2--C325	Glyceraldehyde-3-Phosphate Dehydrogenase	21.6622	21.239	20.4149	21.1213	21.5043	21.2305	21.084	20.5643	0.968144	0.987066	0.968144	0.968144	-0.0135571
Cre01.g011450.t1.1--C360	None	15.4559	14.7961	13.6165	15.2288	15.2	15.06	15.145	15.1195	0.418165	0.682714	0.418165	0.418165	0.356797
Cre01.g011450.t1.1--C605	None	18.5507	18.6559	18.174	18.1007	18.5575	18.38	18.9602	18.2453	0.454807	0.70984	0.454807	0.454807	0.16543
Cre01.g012150.t1.2--C179	Peptide methionine-S-sulfoxide reductase and FKBP-type peptidyl-prolyl cis-trans isomerase	21.7846	21.3575	21.8126	21.48	21.7065	20.8433	21.3038	20.7645	0.114831	0.353133	0.114831	0.114831	-0.454093
Cre01.g012150.t1.2--C329	Peptide methionine-S-sulfoxide reductase and FKBP-type peptidyl-prolyl cis-trans isomerase	18.1721	19.0611	20.1955	19.3605	19.2807	19.2244	19.5645	19.728	0.582662	0.797185	0.582662	0.582662	0.252095
Cre01.g012150.t1.2--C329-C335	Peptide methionine-S-sulfoxide reductase and FKBP-type peptidyl-prolyl cis-trans isomerase	18.2433	17.7802	18.7268	18.175	17.9532	17.7858	17.9651	18.3555	0.380383	0.654836	0.380383	0.380383	-0.216402
Cre01.g012300.t1.1--C59	None	15.9518	16.5686	17.193	16.5671	15.9365	15.6007	16.4531	16.0864	0.124733	0.367261	0.124733	0.124733	-0.550986
Cre01.g012300.t1.1--C74	None	18.8819	18.9461	18.8085	18.4467	18.6169	18.0807	18.2553	18.2995	0.0273997	0.15927	0.0273997	0.0273997	-0.45771
Cre01.g013100.t1.1--C173-C198	Predicted extracellular protein	17.8872	17.2474	17.3849	17.2067	15.941	15.3054	15.3658	15.321	0.000112386	0.0121255	0.000112386	0.000112386	-1.94823
Cre01.g013100.t1.1--C244	Predicted extracellular protein	15.8289	15.5273	15.9403	15.1746	13.2237	12.3324	13.2755	14.0996	0.000992787	0.0324942	0.000992787	0.000992787	-2.38504
Cre01.g013100.t1.1--C263	Predicted extracellular protein	18.7871	17.9927	17.8934	17.5986	16.0907	15.8226	15.7458	15.5979	0.00017468	0.014504	0.00017468	0.00017468	-2.25373
Cre01.g013150.t1.2--C47	Conserved in the Green Lineage and Diatoms	18.3888	18.3435	18.397	18.7624	18.284	17.882	18.1081	17.7433	0.0228641	0.143551	0.0228641	0.0228641	-0.468572
Cre01.g013150.t1.2--C95	Conserved in the Green Lineage and Diatoms	19.4407	19.265	19.3887	19.2937	18.8433	18.4208	18.7724	18.5665	0.000562892	0.0262338	0.000562892	0.000562892	-0.696243
Cre01.g013250.t1.1--C307	hydrolase family protein / HAD-superfamily protein	19.0018	19.0539	18.8899	18.8793	19.2026	18.8696	18.917	18.8882	0.887678	0.951488	0.887678	0.887678	0.0131514
Cre01.g013350.t1.2--C111	None	21.1298	20.692	20.7265	20.5287	19.2707	18.5166	19.3857	18.3277	0.000668583	0.0285069	0.000668583	0.000668583	-1.89408
Cre01.g013350.t1.2--C73	None	22.8541	22.58	22.7428	22.0318	20.6831	20.2543	20.7898	20.4172	9.4038e-05	0.0110506	9.4038e-05	9.4038e-05	-2.01608
Cre01.g014050.t1.2--C94	Zinc finger C-x8-C-x5-C-x3-H type family protein	11.8341	14.7211	13.27	13.158	13.6412	13.7796	14.3253	13.7952	0.334084	0.611877	0.334084	0.334084	0.639521
Cre01.g014350.t1.2--C64	Peroxiredoxin, type II	21.2993	20.8925	21.9001	21.8388	21.1784	21.2686	21.4589	21.4494	0.583544	0.797185	0.583544	0.583544	-0.14385
Cre01.g014350.t1.2--C82	Peroxiredoxin, type II	26.4067	25.9867	26.1094	25.7333	25.8728	25.8204	25.9291	26.029	0.357747	0.634564	0.357747	0.357747	-0.146217
Cre01.g014650.t1.2--C252	Prolyl 4-hydroxylase 5	14.6438	16.1737	15.4765	16.9886	17.3915	17.2647	17.5643	18.2925	0.016647	0.121661	0.016647	0.016647	1.80757
Cre01.g015000.t1.2--C109	Acetylglutamate kinase	15.0972	15.1547	15.0812	17.0358	17.046	16.0254	16.6806	14.9482	0.415193	0.680034	0.415193	0.415193	0.582823
Cre01.g015000.t1.2--C114	Acetylglutamate kinase	18.4951	18.1453	18.7155	19.3651	19.1995	19.4178	19.3047	19.0677	0.0781041	0.284283	0.0781041	0.0781041	0.567187
Cre01.g015000.t1.2--C301-C302	Acetylglutamate kinase	17.1258	16.5197	17.3557	17.6554	18.2364	18.1016	18.172	18.0407	0.00724602	0.0807346	0.00724602	0.00724602	0.97353
Cre01.g015000.t1.2--C302	Acetylglutamate kinase	16.3083	15.4724	16.3253	16.8949	16.9315	16.8348	16.8657	16.8731	0.0769921	0.282472	0.0769921	0.0769921	0.625999
Cre01.g015000.t1.2--C305	Acetylglutamate kinase	12.533	13.6123	14.7737	14.7287	15.021	14.9443	14.8408	14.5722	0.135683	0.384634	0.135683	0.135683	0.932644
Cre01.g015250.t1.1--C1061	DNA polymerase delta, catalytic subunit	13.8421	12.6733	11.6963	11.8687	13.0973	13.8345	14.0037	11.8094	0.377517	0.653469	0.377517	0.377517	0.666123
Cre01.g015250.t1.1--C966	DNA polymerase delta, catalytic subunit	15.3253	15.304	13.2948	15.5576	15.2233	14.9945	13.9409	13.8401	0.581622	0.796914	0.581622	0.581622	-0.370728
Cre01.g015350.t1.1--C169	Light-dependent protochlorophyllide reductase	22.3048	22.4882	23.0106	22.9663	22.357	22.0489	22.7623	22.3066	0.207112	0.482631	0.207112	0.207112	-0.323803
Cre01.g015350.t1.1--C220	Light-dependent protochlorophyllide reductase	22.2165	22.4464	22.9086	23.0763	22.5637	22.3516	22.873	22.6864	0.85547	0.936508	0.85547	0.85547	-0.0432546
Cre01.g015350.t1.1--C278	Light-dependent protochlorophyllide reductase	20.9157	21.2155	22.0478	21.4303	21.1221	21.2379	21.6421	21.8605	0.837264	0.925905	0.837264	0.837264	0.0633288
Cre01.g015350.t1.1--C304	Light-dependent protochlorophyllide reductase	22.2475	22.7787	23.3928	22.8036	22.1715	21.8557	22.3787	22.3195	0.0542696	0.230895	0.0542696	0.0542696	-0.624316
Cre01.g015350.t1.1--C56	Light-dependent protochlorophyllide reductase	16.8885	17.3628	17.6181	17.3789	13.9883	12.6641	11.4904	13.1403	0.000169225	0.014459	0.000169225	0.000169225	-4.49131
Cre01.g015500.t1.2--C10	Conserved in the Green Lineage	14.1302	14.2744	14.8246	14.576	15.7018	15.7485	15.8939	15.5755	0.00027346	0.0185953	0.00027346	0.00027346	1.27864
Cre01.g015600.t1.1--C1300	ILITYHIA	17.6261	18.1594	18.3119	17.9031	18.4906	18.456	18.3193	18.8973	0.03248	0.174525	0.03248	0.03248	0.540686
Cre01.g015600.t1.1--C1444	ILITYHIA	15.7795	15.9219	15.721	15.2863	15.1334	14.7408	15.4468	14.2904	0.0348281	0.179793	0.0348281	0.0348281	-0.774336
Cre01.g015600.t1.1--C1535	ILITYHIA	15.6586	15.0937	15.8068	14.7901	13.8494	14.2998	14.1488	15.159	0.0385261	0.190618	0.0385261	0.0385261	-0.973037
Cre01.g015600.t1.1--C1643	ILITYHIA	17.5595	17.0684	18.7087	17.4875	17.2436	17.2482	16.9553	18.25	0.555581	0.782995	0.555581	0.555581	-0.281773
Cre01.g015600.t1.1--C2278	ILITYHIA	12.6063	15.5491	15.0659	15.0848	14.6066	14.4744	14.5714	14.4439	0.939948	0.975952	0.939948	0.939948	-0.0524137
Cre01.g015600.t1.1--C2479-C2484	ILITYHIA	17.2238	17.2824	16.9208	17.0293	16.9572	16.7987	16.8534	17.2467	0.293899	0.572697	0.293899	0.293899	-0.150109
Cre01.g015700.t1.2--C92-C113	S-adenosyl-L-methionine-dependent methyltransferase	16.471	16.1809	15.9513	15.724	16.0206	16.5069	16.3527	16.8744	0.185391	0.454573	0.185391	0.185391	0.356831
Cre01.g016001.t1.1--C472	None	10.2564	15.933	11.1658	15.3911	15.5524	15.1141	14.7751	15.1491	0.226148	0.505824	0.226148	0.226148	1.96109
Cre01.g016150.t1.2--C111	(1 of 1) PTHR16222//PTHR16222:SF15 - ADP-RIBOSYLGLYCOHYDROLASE // SUBFAMILY NOT NAMED	19.1245	19.304	19.7459	19.2868	19.0381	19.1094	19.3886	19.6254	0.706258	0.862779	0.706258	0.706258	-0.0749252
Cre01.g016150.t1.2--C169	(1 of 1) PTHR16222//PTHR16222:SF15 - ADP-RIBOSYLGLYCOHYDROLASE // SUBFAMILY NOT NAMED	15.5494	16.8773	18.3502	18.4248	17.5715	18.0554	18.0463	18.4738	0.338599	0.614983	0.338599	0.338599	0.736275
Cre01.g016150.t1.2--C273	(1 of 1) PTHR16222//PTHR16222:SF15 - ADP-RIBOSYLGLYCOHYDROLASE // SUBFAMILY NOT NAMED	15.9474	15.7455	15.8863	16.2882	15.9733	15.3825	15.5853	15.3965	0.077117	0.282549	0.077117	0.077117	-0.382428
Cre01.g016150.t1.2--C308	(1 of 1) PTHR16222//PTHR16222:SF15 - ADP-RIBOSYLGLYCOHYDROLASE // SUBFAMILY NOT NAMED	20.4692	20.8241	21.2105	20.6072	20.4924	20.2803	20.8138	20.5602	0.26376	0.545878	0.26376	0.26376	-0.241066
Cre01.g016150.t1.2--C360	(1 of 1) PTHR16222//PTHR16222:SF15 - ADP-RIBOSYLGLYCOHYDROLASE // SUBFAMILY NOT NAMED	18.8308	18.8451	18.3947	18.6275	18.4334	18.4966	18.4528	18.3789	0.074263	0.275535	0.074263	0.074263	-0.234071
Cre01.g016514.t1.1--C106	lipoamide dehydrogenase 1	14.6295	15.213	16.8594	17.3134	16.6992	15.0212	16.2445	13.6879	0.549867	0.779539	0.549867	0.549867	-0.590648
Cre01.g016514.t1.1--C122	lipoamide dehydrogenase 1	23.6227	23.3009	23.5648	23.3349	23.4725	23.4902	23.4008	23.9074	0.455932	0.710699	0.455932	0.455932	0.111892
Cre01.g016514.t1.1--C122-C127	lipoamide dehydrogenase 1	20.9643	20.7032	20.9756	20.6584	20.4624	20.7594	20.5386	21.3468	0.83019	0.922964	0.83019	0.83019	-0.0486235
Cre01.g016514.t1.1--C406	lipoamide dehydrogenase 1	19.4373	18.9303	19.6597	19.5216	19.0171	18.8579	18.9596	19.5702	0.251546	0.532813	0.251546	0.251546	-0.286021
Cre01.g016514.t1.1--C541	lipoamide dehydrogenase 1	18.0165	19.4121	19.9855	19.6549	19.2445	17.4855	18.993	16.9861	0.172714	0.437138	0.172714	0.172714	-1.08995
Cre01.g016528.t1.1--C157	haloacid dehalogenase-like hydrolase family protein	17.0451	18.0485	19.3844	18.3673	17.8309	17.786	18.2498	18.644	0.878004	0.947083	0.878004	0.878004	-0.0836548
Cre01.g016528.t1.1--C16	haloacid dehalogenase-like hydrolase family protein	16.9835	16.5586	17.2329	16.8754	16.2467	15.9002	16.4557	16.2877	0.00905584	0.0891363	0.00905584	0.00905584	-0.690042
Cre01.g016528.t1.1--C421	haloacid dehalogenase-like hydrolase family protein	17.0072	17.0139	17.6723	17.866	17.1601	16.9505	17.0943	17.1691	0.241779	0.522862	0.241779	0.241779	-0.296324
Cre01.g016556.t1.1--C130	casein kinase II beta chain 2	16.1611	16.3093	16.7054	16.424	16.3672	15.7816	16.4435	15.847	0.210376	0.486065	0.210376	0.210376	-0.290107
Cre01.g016556.t1.1--C174	casein kinase II beta chain 2	14.6438	14.2318	14.8807	15.1571	15.1276	15.4915	15.267	15.493	0.0288037	0.164283	0.0288037	0.0288037	0.616437
Cre01.g016950.t1.2--C133	farnesyltransferase A	15.8495	15.5061	16.1924	16.4489	15.5249	15.2134	15.3944	15.7726	0.0690325	0.263694	0.0690325	0.0690325	-0.522919
Cre01.g017400.t1.1--C497	None	16.5319	16.431	16.9807	16.8071	17.027	16.9112	16.8768	16.9743	0.0932939	0.313337	0.0932939	0.0932939	0.259627
Cre01.g017400.t1.1--C574-C578	None	17.8769	18.1376	19.4783	18.5315	19.0618	19.0604	19.4198	20.0277	0.0784949	0.284283	0.0784949	0.0784949	0.88635
Cre01.g018000.t1.1--C10	DNA-directed RNA polymerase I subunit A12.2	20.0491	19.4522	19.5828	19.3714	18.8353	19.0032	18.7893	19.1538	0.00829201	0.0858364	0.00829201	0.00829201	-0.66848
Cre01.g018000.t1.1--C85	DNA-directed RNA polymerase I subunit A12.2	12.5132	14.2325	15.3454	14.3997	14.0734	13.9847	14.4798	14.6487	0.785426	0.902318	0.785426	0.785426	0.173948
Cre01.g018050.t1.2--C744-C754	NEF1-like protein	19.1948	18.4408	18.3093	18.2594	18.628	18.7106	18.5606	18.2834	0.982498	0.992434	0.982498	0.982498	-0.00541546
Cre01.g018150.t1.2--C58	None	16.381	16.1973	14.0545	16.2838	16.9601	16.9823	16.9931	17.3597	0.0555917	0.234323	0.0555917	0.0555917	1.34464
Cre01.g018150.t1.2--C68	None	15.3736	16.6583	17.6635	16.6419	17.3181	17.3384	17.2637	17.9384	0.125692	0.369122	0.125692	0.125692	0.880343
Cre01.g018200.t1.1--C57	Putative Acyl-CoA N-acyltransferase	15.5626	16.4744	14.312	15.6499	16.1468	16.2996	16.6457	15.1311	0.352726	0.630336	0.352726	0.352726	0.556068
Cre01.g018350.t1.2--C634-C637	None	14.5281	14.2965	14.6173	14.0312	14.6067	14.8296	14.8349	15.36	0.0401447	0.194695	0.0401447	0.0401447	0.539518
Cre01.g018650.t1.1--C468	breast cancer associated RING 1	12.7423	13.6217	14.9355	13.7822	14.0274	14.5769	14.5125	14.8744	0.183263	0.451744	0.183263	0.183263	0.727347
Cre01.g018650.t1.1--C958	breast cancer associated RING 1	15.1868	17.0605	17.8417	16.863	17.3082	17.2909	17.366	17.3505	0.331053	0.608724	0.331053	0.331053	0.590883
Cre01.g018950.t1.2--C130	Deoxyhypusine synthase	19.9495	20.186	20.3402	20.0436	19.6162	19.2334	19.6171	19.1137	0.0032602	0.0560694	0.0032602	0.0032602	-0.734713
Cre01.g018950.t1.2--C246	Deoxyhypusine synthase	16.8004	17.2196	16.4625	17.4271	16.9624	16.8333	16.8997	17.056	0.86356	0.940218	0.86356	0.86356	-0.0395764
Cre01.g018950.t1.2--C295	Deoxyhypusine synthase	15.9006	17.2595	16.0554	16.9097	16.5286	16.3993	16.6	16.3411	0.854304	0.935921	0.854304	0.854304	-0.0640504
Cre01.g019100.t1.2--C168	D-3-phosphoglycerate dehydrogenase	15.3062	15.254	16.1302	15.7371	15.2133	14.9774	14.7976	15.254	0.0562272	0.235612	0.0562272	0.0562272	-0.546287
Cre01.g019100.t1.2--C300	D-3-phosphoglycerate dehydrogenase	16.0497	16.1847	17.4067	16.356	15.4545	15.6449	15.9251	16.6021	0.187204	0.456906	0.187204	0.187204	-0.592596
Cre01.g019250.t1.2--C147	GDP-D-mannose 3',5'-epimerase	20.2375	20.2791	20.6904	20.4655	20.1614	19.8159	20.4885	19.5246	0.121478	0.36321	0.121478	0.121478	-0.420515
Cre01.g019250.t1.2--C189	GDP-D-mannose 3',5'-epimerase	18.5788	18.5087	18.89	19.1501	18.2301	18.0293	18.6095	18.3257	0.0446523	0.207431	0.0446523	0.0446523	-0.483253
Cre01.g019250.t1.2--C200	GDP-D-mannose 3',5'-epimerase	17.507	17.3443	17.9257	18.2406	17.3154	16.9365	17.7119	17.1526	0.118404	0.35853	0.118404	0.118404	-0.475278
Cre01.g019250.t1.2--C227	GDP-D-mannose 3',5'-epimerase	14.6933	14.9061	15.3905	15.3166	14.894	14.5698	15.4523	14.6519	0.503412	0.746974	0.503412	0.503412	-0.18461
Cre01.g019250.t1.2--C33	GDP-D-mannose 3',5'-epimerase	19.397	19.0725	19.4656	19.7921	19.0385	19.0195	19.532	18.8836	0.176937	0.443637	0.176937	0.176937	-0.313398
Cre01.g019250.t1.2--C59	GDP-D-mannose 3',5'-epimerase	18.191	18.0584	18.7262	19.1019	18.2417	17.6148	18.3392	17.8507	0.13625	0.385351	0.13625	0.13625	-0.507789
Cre01.g019250.t1.2--C73	GDP-D-mannose 3',5'-epimerase	12.2102	11.6747	17.7667	18.2386	17.6147	16.6712	17.7031	16.2386	0.288895	0.567077	0.288895	0.288895	2.08435
Cre01.g020650.t1.1--C164	None	16.2845	16.266	16.9698	16.3354	16.2204	16.4919	16.5309	16.8435	0.794469	0.907446	0.794469	0.794469	0.0577312
Cre01.g020650.t1.1--C31	None	16.8569	18.0522	19.1767	18.1406	18.0947	18.1416	18.1696	18.7286	0.664095	0.840004	0.664095	0.664095	0.22702
Cre01.g020887.t1.2--C445	(1 of 2) K06972 - uncharacterized protein (K06972)	17.8004	17.644	17.3195	16.8384	17.1981	17.3345	17.3325	17.3526	0.671048	0.842558	0.671048	0.671048	-0.0961615
Cre01.g020918.t1.1--C1054	Presequence protease	17.5064	17.0481	16.9968	16.7331	16.9498	16.2075	16.7391	16.6489	0.10044	0.328335	0.10044	0.10044	-0.434772
Cre01.g020918.t1.1--C157	Presequence protease	18.4029	17.7717	18.082	18.0216	17.8635	17.3959	17.5025	17.581	0.0255519	0.152924	0.0255519	0.0255519	-0.483828
Cre01.g020918.t1.1--C443	Presequence protease	17.0485	16.7532	16.9178	17.3279	17.2015	16.5367	16.8098	16.408	0.248243	0.529656	0.248243	0.248243	-0.272847
Cre01.g020918.t1.1--C617	Presequence protease	20.0741	19.968	20.165	20.0422	19.8526	19.545	19.4617	19.7415	0.00572394	0.0720102	0.00572394	0.00572394	-0.412109
Cre01.g020918.t1.1--C680	Presequence protease	16.0167	15.7739	15.4644	15.7875	15.5391	15.2653	15.5124	14.9428	0.0471438	0.213175	0.0471438	0.0471438	-0.445717
Cre01.g021050.t1.2--C58	translocase of inner mitochondrial membrane 22 homolog	21.3062	21.2026	20.8848	20.7224	20.9376	21.06	20.9108	20.9873	0.707349	0.863444	0.707349	0.707349	-0.0550666
Cre01.g021251.t1.1--C446	Argininosuccinate lyase	16.6093	15.7005	16.2956	16.4346	16.3719	16.4161	16.4629	16.7885	0.29697	0.57527	0.29697	0.29697	0.249856
Cre01.g021500.t1.1--C104-C108-C115-C122-C130	Plasma-membrane choline transporter family protein	17.4162	9.79394	13.7202	13.2891	9.69018	9.96336	9.44962	9.65832	0.0482133	0.215248	0.0482133	0.0482133	-3.86449
Cre01.g021500.t1.1--C63	Plasma-membrane choline transporter family protein	17.0021	16.8089	16.5394	15.73	16.8548	16.4593	16.889	15.0416	0.699986	0.858817	0.699986	0.699986	-0.208907
Cre01.g021600.t1.2--C177	DEAD-box RNA helicase	16.4235	16.1262	16.6424	17.3273	15.8627	15.3291	15.5754	15.4968	0.00878466	0.0882719	0.00878466	0.00878466	-1.06387
Cre01.g021600.t1.2--C230	DEAD-box RNA helicase	16.5742	16.3927	17.5022	17.6754	16.3492	16.2768	16.6051	16.4061	0.106885	0.339417	0.106885	0.106885	-0.62686
Cre01.g021600.t1.2--C380	DEAD-box RNA helicase	15.044	14.8966	14.8828	16.1825	15.292	14.9866	15.3241	13.2637	0.393049	0.664248	0.393049	0.393049	-0.53486
Cre01.g021600.t1.2--C386	DEAD-box RNA helicase	16.95	16.797	16.9749	17.399	16.494	15.8368	16.5818	16.1391	0.0116729	0.0993269	0.0116729	0.0116729	-0.767309
Cre01.g021900.t1.1--C539	RNA pseudouridine synthase	14.7139	15.1031	16.3597	15.5051	15.4768	15.4286	15.9123	16.6948	0.356512	0.633085	0.356512	0.356512	0.457689
Cre01.g022500.t1.2--C711	NADP malic enzyme	16.7766	16.25	16.3005	16.5132	16.5194	16.1811	16.4129	16.3842	0.561001	0.78572	0.561001	0.561001	-0.0856504
Cre01.g022500.t1.2--C815	NADP malic enzyme	21.6314	21.3072	21.546	21.2375	21.605	21.6522	21.7308	21.7417	0.0446402	0.207431	0.0446402	0.0446402	0.251901
Cre01.g022550.t1.1--C252	(1 of 16) 3.6.5.5 - Dynamin GTPase	16.1467	15.9438	16.1693	15.7982	15.9445	15.8642	15.9173	15.7658	0.192893	0.46332	0.192893	0.192893	-0.141563
Cre01.g022550.t1.1--C290	(1 of 16) 3.6.5.5 - Dynamin GTPase	18.3035	18.3512	17.8997	18.1231	18.3625	18.5663	18.4774	17.6874	0.659425	0.83842	0.659425	0.659425	0.104012
Cre01.g022550.t1.1--C327	(1 of 16) 3.6.5.5 - Dynamin GTPase	18.9155	18.6973	18.2912	18.4179	18.598	18.6083	18.5846	18.4159	0.851532	0.933938	0.851532	0.851532	-0.0288088
Cre01.g022550.t1.1--C342-C345	(1 of 16) 3.6.5.5 - Dynamin GTPase	17.9601	17.2822	17.4839	17.3338	17.4563	17.5956	17.6809	17.5452	0.747106	0.883932	0.747106	0.747106	0.0545028
Cre01.g022600.t1.1--C281	Conserved in the Green Lineage	21.9119	21.669	21.4155	21.3159	21.5408	21.4821	21.4167	21.4561	0.473865	0.724551	0.473865	0.473865	-0.104148
Cre01.g022600.t1.1--C67	Conserved in the Green Lineage	19.0014	18.7057	18.559	18.5838	18.6218	18.6004	18.6088	18.7691	0.587726	0.799858	0.587726	0.587726	-0.0624488
Cre01.g022750.t1.1--C2278	Flagellar Associated Protein 159	17.139	16.8041	17.3835	16.2586	16.9819	16.8341	17.0678	17.3295	0.574696	0.792715	0.574696	0.574696	0.15705
Cre01.g023150.t1.2--C358	Minichromosome maintenance protein	15.059	14.635	14.1701	14.3303	14.283	13.1514	14.8044	13.0076	0.174516	0.439944	0.174516	0.174516	-0.737018
Cre01.g023787.t1.1--C130	ABC transporter family protein	14.3089	14.6654	15.3782	14.5368	13.9529	13.5047	14.3617	14.8084	0.169311	0.432783	0.169311	0.169311	-0.565367
Cre01.g023787.t1.1--C81-C87	ABC transporter family protein	18.0602	18.1927	18.7265	18.6665	17.9334	17.7701	17.7377	18.2559	0.0550228	0.232968	0.0550228	0.0550228	-0.487193
Cre01.g023787.t1.1--C87	ABC transporter family protein	14.7688	15.9727	17.3381	16.7628	16.8371	16.9544	16.5307	16.7856	0.353477	0.63126	0.353477	0.353477	0.566364
Cre01.g024100.t1.1--C210	None	20.5927	20.7094	20.6712	19.9683	20.529	20.3943	20.5066	20.6423	0.863013	0.939996	0.863013	0.863013	0.0326556
Cre01.g024350.t1.2--C113	Endomembrane protein 70 protein family	22.6128	22.1417	22.4458	22.0464	22.2754	22.2797	22.3209	22.3308	0.942439	0.976996	0.942439	0.942439	-0.00996635
Cre01.g024350.t1.2--C444	Endomembrane protein 70 protein family	17.9776	17.6796	17.7634	17.8903	17.609	17.3671	17.7547	17.3783	0.0399689	0.194338	0.0399689	0.0399689	-0.300504
Cre01.g024350.t1.2--C72	Endomembrane protein 70 protein family	23.5529	23.0892	22.9444	22.7126	23.1383	23.2783	23.0508	23.2679	0.577906	0.795421	0.577906	0.577906	0.109075
Cre01.g024650.t1.1--C1006	carbohydrate-binding protein	17.4283	17.5699	18.0095	17.3535	17.6229	17.7529	17.5244	18.0669	0.45187	0.708355	0.45187	0.45187	0.151501
Cre01.g024650.t1.1--C1467	carbohydrate-binding protein	15.2784	15.3519	15.8335	14.9464	15.4348	15.1958	15.2792	15.7957	0.754958	0.888421	0.754958	0.754958	0.0738516
Cre01.g024650.t1.1--C1549	carbohydrate-binding protein	16.9672	16.9491	15.8694	16.0595	16.6526	16.5294	16.2294	16.1959	0.854408	0.935921	0.854408	0.854408	-0.0594789
Cre01.g024650.t1.1--C1648	carbohydrate-binding protein	17.2355	16.9981	17.577	17.1618	17.2547	17.5887	17.7197	17.9996	0.0899256	0.307603	0.0899256	0.0899256	0.397597
Cre01.g024650.t1.1--C360	carbohydrate-binding protein	16.9186	16.787	16.8393	16.2297	16.7749	16.8708	16.8002	17.135	0.299029	0.576709	0.299029	0.299029	0.20158
Cre01.g024650.t1.1--C773	carbohydrate-binding protein	15.8166	15.4921	15.7435	15.0907	15.7337	15.4524	15.4857	15.4002	0.92459	0.967215	0.92459	0.92459	-0.017743
Cre01.g024650.t1.1--C810	carbohydrate-binding protein	18.2379	18.4912	18.0985	18.1066	18.0883	17.626	17.9896	17.621	0.0384442	0.190582	0.0384442	0.0384442	-0.402279
Cre01.g024750.t1.1--C905	Serine/threonine protein kinase	16.9088	16.1952	18.0301	16.3014	16.4031	16.5855	16.7863	18.3004	0.800265	0.90952	0.800265	0.800265	0.159943
Cre01.g025600.t1.2--C481	(1 of 546) 2.7.11.1 - Non-specific serine/threonine protein kinase / Threonine-specific protein kinase	16.7337	15.8733	15.108	14.9374	14.6436	14.7499	10.8683	14.6269	0.110301	0.34496	0.110301	0.110301	-1.94094
Cre01.g026050.t1.1--C1089	protein of unknown function	17.175	16.8774	16.4583	16.4134	16.5504	16.3045	15.8561	16.4285	0.107754	0.340824	0.107754	0.107754	-0.446146
Cre01.g026200.t1.2--C90	PentratricoPeptide Repeat protein	17.4328	17.2096	17.0229	17.3935	16.8793	16.4485	16.6104	16.2933	0.00404835	0.0607275	0.00404835	0.00404835	-0.706811
Cre01.g026250.t1.2--C121	Alpha-galactosidase	18.604	18.239	18.8746	18.1539	18.5882	18.7004	18.7329	18.8341	0.208403	0.484065	0.208403	0.208403	0.246034
Cre01.g026250.t1.2--C246	Alpha-galactosidase	17.9313	17.834	18.634	17.6632	17.7618	17.8995	17.8336	18.3019	0.79563	0.908069	0.79563	0.79563	-0.0664241
Cre01.g026250.t1.2--C385	Alpha-galactosidase	19.3205	19.1328	19.458	18.8623	19.1571	19.1541	19.1055	19.5985	0.7391	0.879971	0.7391	0.7391	0.0603919
Cre01.g026300.t1.2--C764	HCP-like superfamily protein	15.1282	15.1704	16.2039	15.1302	15.4875	15.7739	15.8314	16.0352	0.242642	0.523369	0.242642	0.242642	0.373856
Cre01.g026450.t1.2--C180	Serine/arginine-rich pre-mRNA splicing factor	17.424	17.7558	18.122	17.9488	17.3594	17.0246	17.4137	17.1541	0.0166643	0.121661	0.0166643	0.0166643	-0.574684
Cre01.g026500.t1.1--C341	Pepsin-type aspartyl protease	18.3185	17.4859	17.8594	17.642	17.9689	18.0516	18.0613	17.8144	0.466384	0.718522	0.466384	0.466384	0.147591
Cre01.g026500.t1.1--C425	Pepsin-type aspartyl protease	15.0508	15.2479	15.6068	14.9097	15.697	15.3785	15.7815	15.0608	0.263174	0.545841	0.263174	0.263174	0.275646
Cre01.g026550.t1.1--C162	T-complex protein 1, eta subunit	15.6438	15.8011	16.4297	15.6886	15.3895	15.1668	15.6394	15.9769	0.21716	0.494932	0.21716	0.21716	-0.347662
Cre01.g026550.t1.1--C286	T-complex protein 1, eta subunit	15.1638	15.5273	15.3734	15.5909	14.8568	14.9073	15.47	15.3653	0.19926	0.472759	0.19926	0.19926	-0.264012
Cre01.g026550.t1.1--C34	T-complex protein 1, eta subunit	18.4495	19.2644	18.7495	18.7532	18.5306	18.2397	18.2197	18.3556	0.0435728	0.204336	0.0435728	0.0435728	-0.467755
Cre01.g026550.t1.1--C350	T-complex protein 1, eta subunit	14.5612	15.1721	15.7554	15.7	14.8747	15.4427	15.7151	15.8053	0.657708	0.837329	0.657708	0.657708	0.162334
Cre01.g026550.t1.1--C369	T-complex protein 1, eta subunit	17.7308	17.857	17.9473	18.3627	17.5216	17.35	17.7324	16.7024	0.0476579	0.213868	0.0476579	0.0476579	-0.647898
Cre01.g026550.t1.1--C455	T-complex protein 1, eta subunit	17.2338	17.6903	17.2897	16.5477	16.3176	16.0886	16.2621	16.463	0.010851	0.096229	0.010851	0.010851	-0.907557
Cre01.g026550.t1.1--C519	T-complex protein 1, eta subunit	17.955	18.7577	16.9653	20.0739	19.2636	18.4064	18.7943	18.2973	0.727986	0.873816	0.727986	0.727986	0.252426
Cre01.g026600.t1.2--C95	E2 Ubiquitin conjugating enzyme	20.4521	19.9434	20.6087	20.492	20.4091	20.5598	20.1136	21.3921	0.461599	0.714128	0.461599	0.461599	0.2446
Cre01.g027000.t1.2--C67	Cytosolic 80S ribosomal protein L11	20.0075	19.668	20.3764	21.1826	19.8009	19.5334	19.6518	19.6844	0.100015	0.327523	0.100015	0.100015	-0.640989
Cre01.g027050.t1.1--C15	(1 of 2) PTHR21532 - PHOSPHODIESTERASE HL	15.1633	15.2827	12.6914	16.4136	15.444	15.5169	15.9741	15.6229	0.379864	0.654213	0.379864	0.379864	0.751703
Cre01.g027050.t1.1--C21	(1 of 2) PTHR21532 - PHOSPHODIESTERASE HL	16.8396	16.5062	16.7535	17.3251	16.6837	16.7314	16.8425	16.7208	0.54754	0.778247	0.54754	0.54754	-0.111463
Cre01.g027500.t1.1--C34	(1 of 6) PF00622 - SPRY domain (SPRY)	18.2961	17.9547	18.4087	18.8283	17.9914	17.8415	18.3248	17.6827	0.118637	0.358959	0.118637	0.118637	-0.411841
Cre01.g027500.t1.1--C48	(1 of 6) PF00622 - SPRY domain (SPRY)	16.5168	15.2162	14.6881	16.7988	15.8217	15.2135	15.7286	14.2054	0.404978	0.673797	0.404978	0.404978	-0.562664
Cre01.g027800.t1.2--C194	Vacuolar ATP synthase subunit H	11.6987	10.3796	12.47	15.4591	11.3949	13.0142	13.1999	13.7523	0.785525	0.902318	0.785525	0.785525	0.33849
Cre01.g027800.t1.2--C194-C197	Vacuolar ATP synthase subunit H	12.5709	11.4648	12.6312	14.0202	13.2035	12.6623	13.25	12.8159	0.587355	0.799731	0.587355	0.587355	0.311195
Cre01.g027800.t1.2--C197	Vacuolar ATP synthase subunit H	13.2452	14.7276	15.5978	16.8217	14.2922	15.5788	15.2175	15.3816	0.981492	0.992184	0.981492	0.981492	0.019451
Cre01.g027800.t1.2--C403	Vacuolar ATP synthase subunit H	17.2097	16.8972	17.0976	17.5991	16.1827	16.1984	16.7126	15.9681	0.00495147	0.0667644	0.00495147	0.00495147	-0.935473
Cre01.g028250.t1.2--C91	Putative lysophospholipase, glycerol-ester acylhydrolase	15.1956	15.677	15.4342	15.5716	15.2118	15.2938	15.2646	15.3922	0.156873	0.416766	0.156873	0.156873	-0.179001
Cre01.g028300.t1.2--C48	None	13.2798	14.4422	15.2466	15.6911	14.9974	15.2085	14.7852	15.0271	0.549857	0.779539	0.549857	0.549857	0.339603
Cre01.g028550.t1.2--C237	OTU-like cysteine protease	15.0397	15.8437	16.4025	15.9744	15.5326	15.7014	16.0407	16.1011	0.93002	0.970113	0.93002	0.93002	0.0288913
Cre01.g028550.t1.2--C350	OTU-like cysteine protease	19.3226	19.3851	19.0061	19.1244	18.9041	18.6065	18.9039	18.8002	0.0111565	0.0972407	0.0111565	0.0111565	-0.40588
Cre01.g028600.t1.2--C101	Short-chain dehydrogenase/reductase	16.6827	16.3595	16.4878	16.0718	16.1846	15.7728	16.3981	15.5715	0.115846	0.354873	0.115846	0.115846	-0.418726
Cre01.g028600.t1.2--C193	Short-chain dehydrogenase/reductase	15.1644	15.0669	16.3845	15.9223	15.5443	13.02	15.8781	14.5856	0.264886	0.546398	0.264886	0.264886	-0.877495
Cre01.g028850.t1.2--C142	(1 of 10) KOG1530 - Rhodanese-related sulfurtransferase	18.988	19.4863	19.4383	19.019	18.9678	19.2901	18.8601	19.3989	0.59492	0.803275	0.59492	0.59492	-0.103652
Cre01.g028950.t1.2--C103-C105-C115	(1 of 7) 2.8.1.1 - Thiosulfate sulfurtransferase / Thiosulfate thiotransferase	21.096	20.7888	20.1449	20.0209	20.5974	20.4693	20.2769	20.2596	0.692644	0.855555	0.692644	0.692644	-0.111857
Cre01.g028950.t1.2--C103-C115	(1 of 7) 2.8.1.1 - Thiosulfate sulfurtransferase / Thiosulfate thiotransferase	21.1697	20.7216	18.4176	19.6667	20.4126	20.3315	20.0425	18.7171	0.876678	0.946644	0.876678	0.876678	-0.117979
Cre01.g028950.t1.2--C105-C115	(1 of 7) 2.8.1.1 - Thiosulfate sulfurtransferase / Thiosulfate thiotransferase	19.432	18.6635	19.5392	19.4885	19.4155	19.5315	19.6388	19.1145	0.563242	0.787042	0.563242	0.563242	0.14423
Cre01.g029150.t1.2--C111	Outer row dynein assembly protein	16.4553	15.5374	16.0594	16.1413	15.6274	15.2707	16.0257	15.6796	0.15622	0.416766	0.15622	0.15622	-0.3975
Cre01.g029150.t1.2--C14	Outer row dynein assembly protein	15.825	16.1372	16.0979	15.3524	15.3309	14.6135	15.3763	14.9196	0.021081	0.137428	0.021081	0.021081	-0.793072
Cre01.g029150.t1.2--C374	Outer row dynein assembly protein	15.5954	15.1085	13.167	12.581	15.8418	14.5345	14.6196	12.9062	0.715342	0.867162	0.715342	0.715342	0.36251
Cre01.g029150.t1.2--C41	Outer row dynein assembly protein	16.9466	15.8854	17.4603	16.3036	16.0765	16.1311	16.5411	16.3906	0.356191	0.633085	0.356191	0.356191	-0.364134
Cre01.g029300.t1.2--C273	Triose phosphate isomerase	17.3723	17.5603	12.5885	17.3116	17.3706	17.608	17.3602	17.9732	0.303071	0.580801	0.303071	0.303071	1.36982
Cre01.g029300.t1.2--C41	Triose phosphate isomerase	11.9046	13.9985	16.0523	14.8916	14.5404	14.7694	14.6309	14.9359	0.585485	0.798187	0.585485	0.585485	0.507389
Cre01.g029450.t1.1--C140	high mobility group	18.6166	19.0976	18.3206	18.4417	18.5852	18.1074	18.4521	17.0988	0.189144	0.459208	0.189144	0.189144	-0.558268
Cre01.g029450.t1.1--C61	high mobility group	13.4665	13.4252	14.4171	14.5974	12.9839	12.8459	13.0141	12.618	0.0135585	0.109271	0.0135585	0.0135585	-1.11109
Cre01.g029750.t1.1--C1099	ODA5-Associated Adenylate Kinase	15.1575	15.6727	15.7055	16.3942	15.8601	15.1157	15.9359	15.8862	0.921301	0.965792	0.921301	0.921301	-0.0329838
Cre01.g029750.t1.1--C163	ODA5-Associated Adenylate Kinase	17.1887	17.8217	17.5716	17.4225	17.1259	16.8071	16.9228	16.6208	0.00982192	0.091878	0.00982192	0.00982192	-0.631964
Cre01.g029750.t1.1--C171	ODA5-Associated Adenylate Kinase	19.9422	19.9396	19.5113	19.9047	19.2446	19.1222	19.5157	19.2638	0.00685562	0.0789447	0.00685562	0.00685562	-0.537859
Cre01.g029750.t1.1--C221	ODA5-Associated Adenylate Kinase	18.0795	18.4295	18.3903	18.6965	18.4702	17.9878	18.6065	18.3108	0.77406	0.897397	0.77406	0.77406	-0.0551319
Cre01.g029750.t1.1--C382	ODA5-Associated Adenylate Kinase	18.8988	18.8386	17.9224	18.4627	18.0404	17.4114	18.2392	16.8629	0.0597671	0.244145	0.0597671	0.0597671	-0.892117
Cre01.g029750.t1.1--C517-C526	ODA5-Associated Adenylate Kinase	17.6371	17.9982	17.7562	18.447	17.6538	17.0424	17.584	17.0568	0.0423871	0.20081	0.0423871	0.0423871	-0.625421
Cre01.g029750.t1.1--C87	ODA5-Associated Adenylate Kinase	19.101	18.8911	19.2624	19.5396	18.9918	18.6568	19.2885	18.7032	0.199842	0.473298	0.199842	0.199842	-0.288454
Cre01.g029900.t1.2--C495	ABC-2 type transporter family protein	18.2056	18.3426	18.5555	18.3589	18.3718	18.738	18.5603	18.7395	0.0819022	0.291142	0.0819022	0.0819022	0.236741
Cre01.g029900.t1.2--C528	ABC-2 type transporter family protein	15.1116	14.8886	15.3275	14.5822	15.4827	15.4193	15.4298	15.5135	0.0237805	0.146268	0.0237805	0.0237805	0.483844
Cre01.g029900.t1.2--C539	ABC-2 type transporter family protein	11.3837	15.0083	16.1917	15.8774	16.0624	16.1244	16.4458	16.7664	0.171693	0.43547	0.171693	0.171693	1.7345
Cre01.g029900.t1.2--C596	ABC-2 type transporter family protein	17.2032	17.1386	16.8395	16.7762	17.076	17.2593	17.2689	17.093	0.169368	0.432783	0.169368	0.169368	0.184948
Cre01.g030050.t1.2--C113	Chloroplast ribosomal protein L34	19.4581	19.4654	20.6737	20.9705	19.4041	18.9903	19.2891	19.7753	0.12012	0.361269	0.12012	0.12012	-0.777275
Cre01.g030100.t1.1--C1160	Protein tyrosine kinase	15.0304	15.221	15.7039	14.8749	15.0287	15.1561	15.3438	15.1628	0.862055	0.939341	0.862055	0.862055	-0.0346868
Cre01.g030200.t1.2--C149	Flagellar Associated Protein 6	16.3708	16.4704	17.0034	16.6534	16.3307	16.1053	16.5819	16.1735	0.110967	0.346024	0.110967	0.110967	-0.326649
Cre01.g030200.t1.2--C167	Flagellar Associated Protein 6	17.3995	17.2012	17.6106	17.8842	17.6532	17.4824	17.6607	17.4631	0.801437	0.909986	0.801437	0.801437	0.0409422
Cre01.g030200.t1.2--C225	Flagellar Associated Protein 6	19.6145	19.9609	20.1816	20.0815	19.5676	19.417	19.7524	19.6919	0.0501272	0.220453	0.0501272	0.0501272	-0.352395
Cre01.g030250.t1.2--C270	Inositol monophosphatase family protein	17.5607	17.8756	16.0727	17.9126	17.3634	17.3507	17.4415	17.4475	0.920399	0.965695	0.920399	0.920399	0.0453879
Cre01.g031004.t1.2--C101	CCCH-type zinc finger protein with ARM repeat domain	18.04	17.7575	17.8045	17.6304	17.208	17.2764	17.4317	17.6177	0.014533	0.113165	0.014533	0.014533	-0.42465
Cre01.g031004.t1.2--C110-C116	CCCH-type zinc finger protein with ARM repeat domain	10.4314	8.8157	14.5806	14.3938	13.1388	13.3597	14.126	11.7901	0.516839	0.757306	0.516839	0.516839	1.04828
Cre01.g031004.t1.2--C148	CCCH-type zinc finger protein with ARM repeat domain	15.1149	15.2466	14.8762	14.3047	14.1968	13.8382	13.6395	13.5884	0.00518858	0.0687858	0.00518858	0.00518858	-1.0699
Cre01.g031004.t1.2--C159	CCCH-type zinc finger protein with ARM repeat domain	14.5615	17.4329	16.4067	17.3358	17.8287	17.1808	17.5522	17.844	0.13862	0.389754	0.13862	0.13862	1.16719
Cre01.g031004.t1.2--C43	CCCH-type zinc finger protein with ARM repeat domain	19.5196	19.6253	19.9923	19.2664	19.0452	18.9087	19.1041	19.2705	0.021577	0.139052	0.021577	0.021577	-0.518756
Cre01.g031004.t1.2--C77-C79	CCCH-type zinc finger protein with ARM repeat domain	4.10082	11.2804	14.9225	15.3743	12.8689	15.1694	15.4962	14.3764	0.295824	0.574851	0.295824	0.295824	3.05821
Cre01.g031100.t1.2--C258-C259	conserved expressed protein, SHOOT1 homolog	18.5549	18.1679	18.2915	19.0421	18.8022	18.4588	18.8567	18.0452	0.924391	0.967215	0.924391	0.924391	0.0266516
Cre01.g031200.t1.2--C50	Subunit of the Signal Recognition Particle	14.879	14.362	15.0462	15.6279	13.9145	13.8554	13.6244	13.9248	0.00535536	0.0697473	0.00535536	0.00535536	-1.149
Cre01.g031750.t1.2--C50	(1 of 1) K11883 - RNA-binding protein NOB1 (NOB1)	11.9562	14.6873	11.5723	14.5436	14.4622	13.1979	13.8404	13.8968	0.475579	0.725197	0.475579	0.475579	0.659477
Cre01.g032000.t1.1--C151	ARM repeat protein interacting with ABF2	17.2955	17.1328	17.8006	17.1254	17.0572	16.5574	17.1615	16.6479	0.06864	0.263149	0.06864	0.06864	-0.482548
Cre01.g032050.t1.2--C104	UDP-galactose/glucose transporter	18.6443	17.9167	17.4074	17.8852	17.6552	17.4762	17.6259	16.2396	0.143182	0.397263	0.143182	0.143182	-0.714184
Cre01.g032300.t1.2--C13	G-strand telomere binding protein	19.4823	19.5228	19.8383	20.8009	19.8849	19.5624	20.0017	19.1527	0.497685	0.742387	0.497685	0.497685	-0.260639
Cre01.g032300.t1.2--C34	G-strand telomere binding protein	20.4644	20.439	20.8263	21.0531	20.7368	20.5214	20.9238	20.7533	0.829762	0.922822	0.829762	0.829762	0.038119
Cre01.g032450.t1.2--C1034	(1 of 4) K06816 - golgi apparatus protein 1 (GLG1, ESL1)	14.1313	13.1467	18.4354	17.1894	16.345	17.306	18.036	17.9032	0.247671	0.529269	0.247671	0.247671	1.67182
Cre01.g032450.t1.2--C1081	(1 of 4) K06816 - golgi apparatus protein 1 (GLG1, ESL1)	17.2563	17.289	17.3929	16.9492	17.5661	17.5517	17.5963	17.533	0.012405	0.103001	0.012405	0.012405	0.339936
Cre01.g032450.t1.2--C1110	(1 of 4) K06816 - golgi apparatus protein 1 (GLG1, ESL1)	19.7897	19.7091	19.754	19.6296	19.8883	19.9846	20.0642	20.008	0.00187537	0.0442901	0.00187537	0.00187537	0.265722
Cre01.g032450.t1.2--C1147	(1 of 4) K06816 - golgi apparatus protein 1 (GLG1, ESL1)	20.1463	19.9372	19.9895	19.4463	20.219	19.9507	19.6858	20.0146	0.655562	0.836067	0.655562	0.655562	0.0876914
Cre01.g032450.t1.2--C1173	(1 of 4) K06816 - golgi apparatus protein 1 (GLG1, ESL1)	20.1456	19.5657	19.644	19.4734	19.862	19.8722	19.8206	19.8557	0.371624	0.648126	0.371624	0.371624	0.14544
Cre01.g032450.t1.2--C1185	(1 of 4) K06816 - golgi apparatus protein 1 (GLG1, ESL1)	17.5248	17.0711	17.4115	16.6645	17.8009	17.1302	17.4319	17.1422	0.436071	0.697855	0.436071	0.436071	0.208333
Cre01.g032450.t1.2--C457	(1 of 4) K06816 - golgi apparatus protein 1 (GLG1, ESL1)	18.796	18.3718	17.999	18.1416	18.6091	18.5913	18.3236	18.1612	0.662306	0.838836	0.662306	0.662306	0.0942162
Cre01.g032450.t1.2--C482-C490-C503	(1 of 4) K06816 - golgi apparatus protein 1 (GLG1, ESL1)	16.3714	16.9595	18.0031	18.2244	18.1786	16.6844	17.6055	16.6563	0.856402	0.936804	0.856402	0.856402	-0.108405
Cre01.g032450.t1.2--C515	(1 of 4) K06816 - golgi apparatus protein 1 (GLG1, ESL1)	16.5626	16.0213	16.3422	15.986	16.2395	16.1482	16.0342	16.2198	0.657329	0.837237	0.657329	0.657329	-0.0676147
Cre01.g032450.t1.2--C697	(1 of 4) K06816 - golgi apparatus protein 1 (GLG1, ESL1)	17.9421	17.7725	17.1285	17.0637	17.5368	17.4583	17.5436	17.7152	0.718156	0.869215	0.718156	0.718156	0.0867832
Cre01.g032450.t1.2--C768-C776	(1 of 4) K06816 - golgi apparatus protein 1 (GLG1, ESL1)	18.1692	19.4446	20.4734	19.7941	20.0104	19.9583	20.165	20.4799	0.218818	0.497273	0.218818	0.218818	0.683083
Cre01.g032450.t1.2--C786	(1 of 4) K06816 - golgi apparatus protein 1 (GLG1, ESL1)	16.5734	16.3927	16.4701	15.8645	16.3495	16.4949	16.3006	16.4974	0.624818	0.820605	0.624818	0.624818	0.0854261
Cre01.g032450.t1.2--C844	(1 of 4) K06816 - golgi apparatus protein 1 (GLG1, ESL1)	19.5685	19.4375	19.5808	19.1386	19.4127	19.575	19.5964	19.7911	0.25389	0.53537	0.25389	0.25389	0.162458
Cre01.g032450.t1.2--C857	(1 of 4) K06816 - golgi apparatus protein 1 (GLG1, ESL1)	17.9905	17.985	18.4173	17.746	17.756	18.1308	18.2933	18.3444	0.635013	0.825563	0.635013	0.635013	0.0964177
Cre01.g032450.t1.2--C955	(1 of 4) K06816 - golgi apparatus protein 1 (GLG1, ESL1)	17.1338	16.3353	16.6372	16.1421	16.9804	17.4372	17.1967	13.2616	0.746507	0.883815	0.746507	0.746507	-0.343084
Cre01.g032450.t1.2--C963-C976	(1 of 4) K06816 - golgi apparatus protein 1 (GLG1, ESL1)	17.888	17.443	17.4302	17.9999	18.4324	18.3632	18.4046	18.1016	0.00882877	0.0884475	0.00882877	0.00882877	0.635185
Cre01.g032450.t1.2--C988	(1 of 4) K06816 - golgi apparatus protein 1 (GLG1, ESL1)	17.9142	18.2112	18.5761	17.927	18.2309	18.2793	18.3056	18.7025	0.285617	0.564699	0.285617	0.285617	0.222467
Cre01.g032500.t1.2--C105	DnaJ-like protein	18.3587	18.7614	18.3504	18.846	18.3164	18.3468	18.3634	18.0915	0.0849798	0.297392	0.0849798	0.0849798	-0.299586
Cre01.g032500.t1.2--C319	DnaJ-like protein	19.9087	19.4719	19.8491	19.5136	19.5944	19.418	19.5496	19.3946	0.159909	0.419614	0.159909	0.159909	-0.196675
Cre01.g032500.t1.2--C335	DnaJ-like protein	18.7098	19.2858	19.6984	19.5395	19.3457	19.0444	19.332	19.1681	0.719934	0.869856	0.719934	0.719934	-0.085861
Cre01.g032600.t1.1--C175-C182	Hydroxyproline O-arabinosyl transferase 1	21.4762	21.6201	22.1328	21.8644	22.1171	22.201	22.3511	22.7283	0.0268359	0.157555	0.0268359	0.0268359	0.576012
Cre01.g032600.t1.1--C259-C265	Hydroxyproline O-arabinosyl transferase 1	16.0423	16.7	16.8641	16.8599	17.2991	17.5943	17.0532	17.7365	0.0175702	0.124635	0.0175702	0.0175702	0.804211
Cre01.g032600.t1.1--C265	Hydroxyproline O-arabinosyl transferase 1	18.9518	18.6564	19.3199	18.2829	18.5814	18.7231	18.7696	19.0905	0.963784	0.98658	0.963784	0.963784	-0.0115945
Cre01.g032600.t1.1--C536	Hydroxyproline O-arabinosyl transferase 1	24.2204	23.8808	23.689	23.4474	23.8027	23.82	23.8014	23.9646	0.829461	0.922822	0.829461	0.829461	0.0377686
Cre01.g032600.t1.1--C550	Hydroxyproline O-arabinosyl transferase 1	21.4889	21.2646	21.8339	21.1389	21.3502	21.4743	21.4577	21.7742	0.658324	0.837964	0.658324	0.658324	0.0825295
Cre01.g032650.t1.2--C216	Transaldolase	17.385	17.3687	17.8778	17.8051	17.1598	16.9507	17.3855	17.358	0.0573019	0.238144	0.0573019	0.0573019	-0.395651
Cre01.g032650.t1.2--C311	Transaldolase	19.8482	19.0007	18.4325	18.789	18.1396	18.0832	18.1421	18.6389	0.0578205	0.240046	0.0578205	0.0578205	-0.766667
Cre01.g032650.t1.2--C84	Transaldolase	18.9715	19.1328	19.5143	19.6016	19.0804	18.2368	18.9319	19.2033	0.144373	0.399584	0.144373	0.144373	-0.44195
Cre01.g033150.t1.2--C212	Domain of unknown function (DUF220)	13.3836	13.0821	11.1316	13.975	13.2679	12.7255	13.1518	12.1853	0.930304	0.970281	0.930304	0.930304	-0.0604449
Cre01.g033350.t1.2--C89	Aldehyde dehydrogenase	17.2662	17.025	17.1693	17.5323	18.2634	18.0527	18.6051	18.263	0.000538802	0.02607	0.000538802	0.000538802	1.04785
Cre01.g033400.t1.2--C42	Mitochondrial inner membrane translocase subunit	19.1315	18.5284	19.1662	20.0414	19.5417	19.1474	19.455	18.346	0.827164	0.922148	0.827164	0.827164	-0.0943498
Cre01.g033400.t1.2--C42-C46	Mitochondrial inner membrane translocase subunit	21.5351	21.5719	21.8716	21.3853	21.8996	21.8623	21.8668	21.8263	0.038107	0.189507	0.038107	0.038107	0.272742
Cre01.g033400.t1.2--C62	Mitochondrial inner membrane translocase subunit	22.2981	22.6162	23.2018	22.4854	22.4681	22.6777	22.5404	22.9509	0.969448	0.987264	0.969448	0.969448	0.00887214
Cre01.g033400.t1.2--C62-C66	Mitochondrial inner membrane translocase subunit	18.3977	18.3633	20.2518	18.8283	18.1878	19.1255	18.9655	19.7889	0.921591	0.965792	0.921591	0.921591	0.0566585
Cre01.g033400.t1.2--C62-C66-C67	Mitochondrial inner membrane translocase subunit	19.2881	19.2142	20.3995	20.3334	19.5101	19.4801	19.5887	19.727	0.504483	0.747579	0.504483	0.504483	-0.232301
Cre01.g033400.t1.2--C66-C67	Mitochondrial inner membrane translocase subunit	17.9383	17.9303	18.9568	18.2622	18.2474	18.239	18.2202	18.0753	0.765054	0.892591	0.765054	0.765054	-0.0764386
Cre01.g033550.t1.2--C61	Protein disulfide isomerase	19.8475	19.9809	20.272	20.1757	20.03	19.3917	19.7362	18.914	0.07675	0.281714	0.07675	0.07675	-0.55106
Cre01.g033550.t1.2--C61-C64	Protein disulfide isomerase	22.9989	23.1831	23.8225	23.4265	23.2562	22.7423	23.1185	22.9133	0.147775	0.40406	0.147775	0.147775	-0.350185
Cre01.g033700.t1.2--C560	maternal effect embryo arrest 18	19.6476	19.6239	19.6392	19.3565	19.472	19.3765	19.38	19.7352	0.515544	0.757283	0.515544	0.515544	-0.0758458
Cre01.g034000.t1.2--C826	Importin beta	16.7679	17.8584	15.6177	17.9561	17.3914	17.07	17.1343	17.1923	0.799072	0.909142	0.799072	0.799072	0.147025
Cre01.g034451.t1.1--C142	plant UBX domain containing protein 4	17.4395	17.4207	17.0442	17.4657	17.05	16.2949	16.7654	16.4738	0.0114171	0.0983169	0.0114171	0.0114171	-0.696492
Cre01.g034800.t1.1--C372	Carbohydrate-binding protein	17.7802	17.7643	11.8424	17.8034	17.6135	17.6207	17.4457	18.3821	0.365505	0.642546	0.365505	0.365505	1.46791
Cre01.g034950.t1.2--C291	general control non-repressible 4	16.5145	16.3434	16.9038	15.7691	15.8257	15.5554	15.9653	16.433	0.193214	0.463667	0.193214	0.193214	-0.437852
Cre01.g034950.t1.2--C634	general control non-repressible 4	18.2768	18.3678	18.6785	18.2491	17.5777	16.8558	17.8831	17.608	0.00906279	0.0891363	0.00906279	0.00906279	-0.911923
Cre01.g035150.t1.1--C191	Zinc finger (CCCH-type) family protein	11.3454	12.0732	12.7007	12.954	11.7179	12.8348	13.2595	12.3266	0.605807	0.809521	0.605807	0.605807	0.266361
Cre01.g035800.t1.2--C541	Inwardly-rectifying potassium channel	16.1578	16.5763	15.5179	15.4314	16.6093	16.234	16.7163	15.7866	0.272288	0.553417	0.272288	0.272288	0.415642
Cre01.g036850.t1.2--C147	Proline dehydrogenase	19.9955	19.955	19.4669	19.1244	19.1206	18.962	19.0926	19.1364	0.039162	0.19224	0.039162	0.039162	-0.557578
Cre01.g036850.t1.2--C73	Proline dehydrogenase	18.3622	18.9494	18.6655	18.8326	18.3599	18.2618	18.5646	17.3791	0.102297	0.332066	0.102297	0.102297	-0.561074
Cre01.g036950.t1.2--C389	Cobalamin 5'-phosphate synthase	15.3967	15.2915	15.0691	14.3647	14.8562	14.4453	14.9801	13.8718	0.199181	0.472759	0.199181	0.199181	-0.492112
Cre01.g037150.t1.1--C286	ion channel/ voltage-gated chloride channel	17.7047	17.9997	18.6362	18.4174	17.9573	18.0707	17.9647	18.2029	0.540119	0.772942	0.540119	0.540119	-0.140573
Cre01.g037400.t1.1--C58	Cyclophilin	13.2707	13.1105	6.8285	14.5792	13.6173	13.3441	12.9257	13.0056	0.492207	0.737978	0.492207	0.492207	1.27595
Cre01.g037800.t1.2--C111	Putative thioredoxin	11.9591	9.98682	11.7926	13.8762	12.5936	13.3342	11.7526	12.3752	0.504213	0.747459	0.504213	0.504213	0.61023
Cre01.g037850.t1.1--C175	Acetyl-CoA biotin carboxyl carrier	19.5253	19.5374	19.796	19.8911	18.9374	18.6685	19.0345	18.8349	0.000507615	0.024954	0.000507615	0.000507615	-0.818637
Cre01.g037850.t1.1--C190	Acetyl-CoA biotin carboxyl carrier	18.5251	18.8532	19.2961	19.2403	18.651	18.3813	19.0356	18.6554	0.23388	0.513999	0.23388	0.23388	-0.297851
Cre01.g037850.t1.1--C72	Acetyl-CoA biotin carboxyl carrier	20.4357	19.4577	20.2544	20.7164	19.8018	20.0548	20.2709	20.3254	0.739466	0.879971	0.739466	0.739466	-0.102825
Cre01.g038100.t1.2--C368-C375	putative chloride channel	16.2732	16.228	16.8331	16.8645	16.5253	16.644	16.5333	16.3038	0.805711	0.911868	0.805711	0.805711	-0.0481085
Cre01.g038200.t1.2--C126	None	18.7254	18.7006	19.7364	18.7411	18.6446	18.8041	18.7829	19.6137	0.966875	0.986931	0.966875	0.966875	-0.0145443
Cre01.g038200.t1.2--C146	None	19.0922	18.9421	19.1948	19.0849	18.8854	18.5636	18.8209	18.4962	0.011828	0.10002	0.011828	0.011828	-0.386969
Cre01.g038200.t1.2--C72	None	10.9932	17.7793	19.2397	18.7704	18.7697	18.1795	18.6894	18.3696	0.385415	0.658356	0.385415	0.385415	1.80638
Cre01.g038250.t1.2--C11	Serine decarboxylase	17.0959	16.9826	19.7609	20.0257	19.634	19.4191	19.4932	19.5287	0.250342	0.531406	0.250342	0.250342	1.05247
Cre01.g038250.t1.2--C317	Serine decarboxylase	17.7244	17.5063	17.2604	17.7186	17.1881	16.663	17.221	16.1898	0.0333571	0.177186	0.0333571	0.0333571	-0.736905
Cre01.g038400.t1.2--C106	Calreticulin 2, calcium-binding protein	25.7868	25.4724	25.8511	25.377	25.4494	25.541	25.4579	25.827	0.729241	0.874437	0.729241	0.729241	-0.0529862
Cre01.g038400.t1.2--C140	Calreticulin 2, calcium-binding protein	23.6362	23.2476	23.4378	22.8903	23.5387	23.6191	23.5842	23.3327	0.254548	0.536005	0.254548	0.254548	0.215726
Cre01.g038600.t1.2--C230	Chloroplast glycerolipid omega-3-fatty acid desaturase	21.0742	21.2945	21.2385	20.6309	19.6949	19.1976	19.4407	19.4745	0.000115419	0.0121255	0.000115419	0.000115419	-1.6076
Cre01.g038600.t1.2--C75	Chloroplast glycerolipid omega-3-fatty acid desaturase	18.0377	18.8567	19.382	18.7268	17.016	16.7744	17.5597	17.1593	0.00235001	0.0486533	0.00235001	0.00235001	-1.62346
Cre01.g038650.t1.2--C90	Serine/arginine-rich pre-mRNA splicing factor	17.0464	17.4189	18.3082	17.8103	16.7313	16.556	17.2141	17.0098	0.0464806	0.211496	0.0464806	0.0464806	-0.76816
Cre01.g038750.t1.2--C118	motile cilia related	17.17	17.662	18.0604	17.6542	17.3687	17.0946	17.6323	16.6448	0.15631	0.416766	0.15631	0.15631	-0.451547
Cre01.g038950.t1.2--C29-C39-C42	SelF/SelM homolog	6.3669	12.4725	15.603	16.0658	16.2562	16.7467	16.6629	15.3494	0.159183	0.418823	0.159183	0.159183	3.62679
Cre01.g038950.t1.2--C58-C61-C62	SelF/SelM homolog	19.626	19.8192	20.1737	19.6489	19.781	19.8052	19.8429	19.8963	0.914862	0.962833	0.914862	0.914862	0.0143774
Cre01.g038950.t1.2--C61-C62	SelF/SelM homolog	18.3104	18.8374	19.4982	18.8773	18.959	19.0794	19.0612	19.4005	0.385738	0.65845	0.385738	0.385738	0.244214
Cre01.g039250.t1.1--C186	Cytosolic 80S ribosomal protein S2	19.0343	19.3046	20.2734	20.4945	19.7325	19.8016	19.9356	20.4568	0.621174	0.81815	0.621174	0.621174	0.204941
Cre01.g039250.t1.1--C220	Cytosolic 80S ribosomal protein S2	16.3939	16.4997	17.5678	17.353	17.3959	17.7082	17.9709	17.4803	0.0784212	0.284283	0.0784212	0.0784212	0.685266
Cre01.g039250.t1.1--C220-C223	Cytosolic 80S ribosomal protein S2	22.8783	22.2193	22.718	23.6249	22.8225	22.6033	22.6992	22.4298	0.491922	0.737836	0.491922	0.491922	-0.221385
Cre01.g039250.t1.1--C223	Cytosolic 80S ribosomal protein S2	22.3335	22.0116	22.0761	22.3104	22.1471	22.213	22.0795	22.4103	0.794236	0.907436	0.794236	0.794236	0.029537
Cre01.g039250.t1.1--C61	Cytosolic 80S ribosomal protein S2	20.7358	20.413	21.261	21.6741	20.1785	20.2266	20.2355	20.7245	0.068929	0.263562	0.068929	0.068929	-0.679694
Cre01.g039300.t1.2--C335	Polyadenylate-binding protein RB47	18.8797	17.9278	18.8414	19.2224	18.1867	17.9558	18.1932	18.3673	0.110318	0.34496	0.110318	0.110318	-0.542062
Cre01.g039300.t1.2--C352	Polyadenylate-binding protein RB47	16.9752	16.5793	17.5172	18.1879	16.919	16.1758	16.7696	16.1868	0.0911214	0.309591	0.0911214	0.0911214	-0.802089
Cre01.g039500.t1.2--C1383	Flagellar Associated Protein 89	15.8712	16.1015	17.3483	15.9344	15.8478	15.8141	16.3444	16.4916	0.643219	0.82939	0.643219	0.643219	-0.189386
Cre01.g039650.t1.2--C55	Peptide deformylase	18.8837	18.4265	19.5907	19.0125	18.5568	18.197	18.7746	19.1824	0.378354	0.653853	0.378354	0.378354	-0.300649
Cre01.g040200.t1.2--C174	WNK protein kinase	9.73837	12.2701	15.1315	15.1475	13.6055	13.2232	14.2292	13.1659	0.727093	0.87358	0.727093	0.727093	0.484127
Cre01.g040200.t1.2--C531	WNK protein kinase	16.0047	16.2809	11.0778	16.0657	16.3199	16.1229	16.2504	16.0253	0.335408	0.612437	0.335408	0.335408	1.32234
Cre01.g040200.t1.2--C552	WNK protein kinase	21.6825	22.2882	23.1844	22.1399	22.8952	23.15	23.2469	24.4151	0.0540043	0.230263	0.0540043	0.0540043	1.10306
Cre01.g040400.t1.2--C99	None	16.6185	16.4998	16.8646	16.6696	16.6885	16.6724	16.6493	17.115	0.414962	0.679937	0.414962	0.414962	0.118149
Cre01.g040500.t1.2--C91-C95-C98	RING/U-box superfamily protein	13.6708	13.9986	15.4656	13.6758	13.9291	13.8795	14.3174	15.038	0.866845	0.941646	0.866845	0.866845	0.088309
Cre01.g041000.t1.1--C89-C91	DNA-binding enhancer protein-related	19.0125	18.6894	19.4181	19.8194	19.1226	19.0046	19.2803	18.7445	0.493612	0.738958	0.493612	0.493612	-0.196819
Cre01.g041850.t1.1--C101	(1 of 2) KOG3765 - Predicted glycosyltransferase	15.4491	15.4838	16.0464	15.4424	15.4038	15.6229	15.7203	16.0502	0.654463	0.835127	0.654463	0.654463	0.0938464
Cre01.g041850.t1.1--C459	(1 of 2) KOG3765 - Predicted glycosyltransferase	17.2781	17.3293	17.4567	17.2065	17.2116	17.2177	17.2271	17.4696	0.674836	0.844599	0.674836	0.674836	-0.0361492
Cre01.g042050.t1.2--C172	Methionine sulphoxide reductase. Possibly a selenoprotein	15.6412	16.2029	16.9982	17.9505	17.1545	17.4273	17.45	17.6558	0.207355	0.482911	0.207355	0.207355	0.723725
Cre01.g042550.t1.1--C256	catalytics	19.4868	19.138	19.4257	18.9844	19.0573	19.4756	19.4018	19.2884	0.764511	0.892537	0.764511	0.764511	0.0470125
Cre01.g042550.t1.1--C57-C67	catalytics	18.6117	18.1781	18.5804	17.814	18.0999	18.0533	17.9344	17.8643	0.167333	0.430784	0.167333	0.167333	-0.308077
Cre01.g042750.t1.2--C157	Aconitate hydratase	22.7021	22.4257	22.7674	23.008	22.8438	22.6787	22.6661	22.9807	0.654013	0.834944	0.654013	0.654013	0.0665134
Cre01.g042750.t1.2--C426	Aconitate hydratase	22.9604	22.5005	23.036	22.6676	22.8562	22.9261	22.851	23.4031	0.27695	0.55659	0.27695	0.27695	0.21796
Cre01.g042750.t1.2--C489	Aconitate hydratase	21.4858	21.037	21.5662	20.9466	21.1887	21.3517	21.1213	21.9757	0.568951	0.789149	0.568951	0.568951	0.150438
Cre01.g042750.t1.2--C489-C492	Aconitate hydratase	23.3157	22.5932	23.172	23.0856	23.0851	23.1089	22.9743	23.5442	0.522072	0.759998	0.522072	0.522072	0.136504
Cre01.g042750.t1.2--C492	Aconitate hydratase	22.9683	22.509	23.0015	22.5459	22.7506	22.9204	22.6535	23.4249	0.435376	0.697593	0.435376	0.435376	0.18114
Cre01.g042750.t1.2--C51	Aconitate hydratase	16.1284	15.9277	16.5567	15.6399	15.5958	15.6389	15.3538	16.2052	0.216068	0.493727	0.216068	0.216068	-0.36468
Cre01.g042750.t1.2--C529	Aconitate hydratase	22.2117	21.4304	21.8256	21.993	21.8208	21.8467	21.7547	22.1615	0.875733	0.946012	0.875733	0.875733	0.0307298
Cre01.g042750.t1.2--C636	Aconitate hydratase	20.0849	20.0074	20.4227	20.5883	20.0578	19.9865	20.2892	20.0691	0.294395	0.573238	0.294395	0.294395	-0.175185
Cre01.g042800.t1.2--C206	3,8-divinyl protochlorophyllide a 8-vinyl reductase, chloroplast precursor	13.9603	15.4845	17.2093	17.1225	16.0491	14.2424	15.3274	15.1259	0.410027	0.676913	0.410027	0.410027	-0.757973
Cre01.g043000.t1.1--C760	Radical SAM superfamily protein	15.5783	15.5866	16.48	16.1806	15.2077	15.1487	15.3551	15.6858	0.0544248	0.23143	0.0544248	0.0544248	-0.607049
Cre01.g043100.t1.2--C102	(1 of 1) PTHR30615//PTHR30615:SF5 - UNCHARACTERIZED PROTEIN YJBQ-RELATED // SUBFAMILY NOT NAMED	16.7966	17.3319	18.5442	17.702	17.3137	17.4222	17.4193	18.251	0.985846	0.99353	0.985846	0.985846	0.00789785
Cre01.g043350.t1.2--C387	Chlorophyll a oxygenase, chloroplast precursor	15.7841	15.9437	16.687	15.7991	13.15	13.6328	13.6835	14.3477	0.00036263	0.021597	0.00036263	0.00036263	-2.34998
Cre01.g044200.t1.2--C89-C92	None	16.2635	16.82	17.1393	16.8202	16.3571	16.1845	16.5902	16.3895	0.106018	0.337751	0.106018	0.106018	-0.380437
Cre01.g044550.t1.2--C37	None	19.0569	19.2975	20.071	19.258	19.4737	19.5527	19.621	19.4675	0.650014	0.833709	0.650014	0.650014	0.10786
Cre01.g044550.t1.2--C48	None	20.0271	20.6874	21.3937	20.683	20.7326	20.7345	20.7231	20.7617	0.890356	0.952935	0.890356	0.890356	0.0401501
Cre01.g044550.t1.2--C58-C64	None	22.2006	22.4149	21.7769	21.5582	21.9065	21.679	21.5932	21.4242	0.175484	0.441383	0.175484	0.175484	-0.33695
Cre01.g044550.t1.2--C74	None	19.2925	19.2019	19.6871	19.0739	19.4056	19.3849	19.4429	19.3483	0.564157	0.787257	0.564157	0.564157	0.0815902
Cre01.g044550.t1.2--C90	None	22.2715	22.3066	22.2215	22.1769	22.3871	21.7587	22.1718	21.8608	0.223098	0.501972	0.223098	0.223098	-0.199487
Cre01.g044550.t1.2--C90-C100	None	20.1185	19.8777	20.3739	20.1065	20.0007	19.9516	19.8481	20.0821	0.235146	0.514946	0.235146	0.235146	-0.14852
Cre01.g044750.t1.1--C127	None	20.2728	20.0218	20.1921	19.9617	19.8306	20.0377	19.8562	20.382	0.580476	0.796854	0.580476	0.580476	-0.0854548
Cre01.g044750.t1.1--C137	None	17.3978	17.4568	17.6937	17.6193	17.7428	17.4895	17.4507	17.4509	0.934581	0.972605	0.934581	0.934581	-0.00843127
Cre01.g044750.t1.1--C180	None	17.7397	17.453	15.7328	17.2519	17.1835	17.2415	16.8931	15.8973	0.675072	0.844599	0.675072	0.675072	-0.240513
Cre01.g044750.t1.1--C191	None	20.6112	20.3506	20.4184	20.0819	20.3699	20.4149	20.3904	20.2564	0.948984	0.980302	0.948984	0.948984	-0.00766718
Cre01.g044750.t1.1--C215	None	20.2225	19.9234	19.9161	19.7093	19.8033	19.7803	19.7888	19.6827	0.151968	0.410382	0.151968	0.151968	-0.179035
Cre01.g044750.t1.1--C234	None	18.7069	18.5514	19.1241	18.9275	18.4439	18.1269	18.0079	19.3735	0.348195	0.625021	0.348195	0.348195	-0.339452
Cre01.g044750.t1.1--C314-C318	None	15.0757	14.4067	16.583	14.6355	14.7204	14.7591	15.1559	15.4283	0.768686	0.894348	0.768686	0.768686	-0.159329
Cre01.g044750.t1.1--C97	None	20.0167	19.3617	19.9327	19.1031	19.551	19.1832	19.1925	19.6525	0.439841	0.700478	0.439841	0.439841	-0.208768
Cre01.g044800.t1.2--C410	Pyruvate-formate lyase	21.6687	21.0391	20.4014	20.7235	20.4313	20.402	20.4886	20.3135	0.0906334	0.308953	0.0906334	0.0906334	-0.549308
Cre01.g044800.t1.2--C491	Pyruvate-formate lyase	22.1553	21.838	22.3166	22.2024	21.9207	20.8066	21.5038	20.7671	0.0258749	0.154388	0.0258749	0.0258749	-0.878538
Cre01.g044800.t1.2--C491-C492	Pyruvate-formate lyase	20.9687	21.1729	21.6545	21.4896	21.1155	19.7554	20.5902	19.5621	0.035539	0.18168	0.035539	0.035539	-1.06563
Cre01.g044800.t1.2--C492	Pyruvate-formate lyase	16.8612	16.0771	16.3049	16.3272	16.138	14.6286	15.6966	14.0088	0.0479659	0.214852	0.0479659	0.0479659	-1.27462
Cre01.g044800.t1.2--C734	Pyruvate-formate lyase	23.9715	23.6247	23.6913	23.7748	23.2623	22.7378	23.1171	22.8683	0.00154313	0.0405741	0.00154313	0.00154313	-0.769205
Cre01.g045550.t1.2--C341	solute carrier family 35 protein	16.4453	16.3473	16.3368	16.5758	16.0519	15.9454	16.4233	16.1781	0.0557786	0.234751	0.0557786	0.0557786	-0.276626
Cre01.g045601.t1.2--C1080	(1 of 2) K13912 - deleted in malignant brain tumors 1 protein (DMBT1)	15.4141	14.9596	14.8829	14.3057	14.8018	14.6991	14.6239	15.0622	0.716879	0.868224	0.716879	0.716879	-0.093834
Cre01.g045601.t1.2--C1381	(1 of 2) K13912 - deleted in malignant brain tumors 1 protein (DMBT1)	16.7848	16.8313	16.1509	16.1719	16.4385	16.3836	16.4846	16.6554	0.977374	0.99056	0.977374	0.977374	0.00579312
Cre01.g045601.t1.2--C1469-C1477	(1 of 2) K13912 - deleted in malignant brain tumors 1 protein (DMBT1)	13.9313	14.4415	12.3436	14.2415	14.7797	14.6233	14.9828	15.2696	0.0560512	0.235177	0.0560512	0.0560512	1.17437
Cre01.g045601.t1.2--C1499	(1 of 2) K13912 - deleted in malignant brain tumors 1 protein (DMBT1)	15.2173	15.205	15.7902	15.0386	15.0567	14.9696	15.3449	15.7767	0.919602	0.965695	0.919602	0.919602	-0.0257969
Cre01.g045601.t1.2--C751-C762	(1 of 2) K13912 - deleted in malignant brain tumors 1 protein (DMBT1)	17.7877	17.5472	18.1165	17.7573	17.9592	18.1088	17.8587	18.6003	0.154131	0.414378	0.154131	0.154131	0.329595
Cre01.g045601.t1.2--C845	(1 of 2) K13912 - deleted in malignant brain tumors 1 protein (DMBT1)	15.1664	15.1787	15.3975	14.9625	15.14	15.1169	15.3775	15.3748	0.530226	0.765311	0.530226	0.530226	0.0760112
Cre01.g045640.t1.2--C16	pfkB-like carbohydrate kinase family protein	19.2778	19.4159	20.0818	19.4453	19.0332	19.2197	19.452	19.4489	0.242506	0.523247	0.242506	0.242506	-0.266738
Cre01.g045640.t1.2--C445	pfkB-like carbohydrate kinase family protein	21.4124	19.8731	16.5524	18.2486	17.9991	18.6912	17.8645	16.5376	0.315001	0.591742	0.315001	0.315001	-1.24851
Cre01.g045640.t1.2--C63	pfkB-like carbohydrate kinase family protein	17.2973	17.3418	17.4184	17.0677	16.5192	16.2398	16.4551	16.7708	0.00104259	0.0330764	0.00104259	0.00104259	-0.785097
Cre01.g045700.t1.1--C263	Catalase/peroxidase	20.3611	20.4809	21.2531	20.4732	20.5624	20.7843	20.7236	21.4675	0.430334	0.692604	0.430334	0.430334	0.242356
Cre01.g045700.t1.1--C283	Catalase/peroxidase	20.696	20.5711	20.9094	20.4474	20.6519	20.8736	20.8823	21.105	0.151292	0.409115	0.151292	0.151292	0.222235
Cre01.g045700.t1.1--C402	Catalase/peroxidase	18.7867	18.3605	18.0141	17.7562	18.2349	18.428	18.2438	18.5112	0.611534	0.813032	0.611534	0.611534	0.125082
Cre01.g045700.t1.1--C481	Catalase/peroxidase	14.9804	15.7731	17.1527	16.3099	16.2615	16.6432	16.5138	16.536	0.385033	0.658244	0.385033	0.385033	0.434574
Cre01.g045700.t1.1--C729	Catalase/peroxidase	17.6878	17.4985	11.9171	10.4482	17.8091	13.4351	13.7044	13.1765	0.949536	0.980616	0.949536	0.949536	0.143369
Cre01.g045902.t1.1--C106	ATP binding	19.1451	18.5226	18.7961	18.929	18.5633	18.7849	18.8764	18.4718	0.32021	0.597967	0.32021	0.32021	-0.174101
Cre01.g045902.t1.1--C189	ATP binding	17.5325	17.3785	18.7353	18.3082	17.3849	17.1223	17.6325	17.4508	0.131315	0.377481	0.131315	0.131315	-0.590963
Cre01.g045902.t1.1--C344	ATP binding	17.4087	16.8044	16.797	17.3929	16.8095	16.0669	16.5547	16.1141	0.0284458	0.16283	0.0284458	0.0284458	-0.714439
Cre01.g046652.t1.1--C144	Nucleic acid-binding, OB-fold-like protein	18.2468	18.201	18.8259	19.3196	18.2744	17.6265	18.212	17.8597	0.0759323	0.280002	0.0759323	0.0759323	-0.655202
Cre01.g046652.t1.1--C162	Nucleic acid-binding, OB-fold-like protein	19.9117	20.0793	20.366	20.3443	19.633	19.1803	19.9642	19.248	0.0199032	0.132678	0.0199032	0.0199032	-0.668981
Cre01.g046652.t1.1--C24	Nucleic acid-binding, OB-fold-like protein	16.8593	18.063	18.1139	17.7149	15.6369	15.4491	15.7012	15.1732	0.000418503	0.0232475	0.000418503	0.000418503	-2.1977
Cre01.g046850.t1.2--C88	E2 Ubiquitin conjugating enzyme	20.6702	20.6147	20.7776	20.781	20.7011	20.5886	20.4685	20.9064	0.675645	0.844599	0.675645	0.675645	-0.0447337
Cre01.g047600.t1.2--C149	Short-chain dehydrogenase/reductase	17.3185	16.8515	18.0984	16.9566	16.9332	16.5721	17.0016	17.1532	0.251138	0.532349	0.251138	0.251138	-0.391235
Cre01.g047750.t1.2--C139	Cytosolic 80S ribosomal protein L18a	21.105	21.0548	22.1041	22.4662	21.0541	20.8115	20.9358	21.4554	0.156842	0.416766	0.156842	0.156842	-0.618305
Cre01.g047750.t1.2--C66	Cytosolic 80S ribosomal protein L18a	21.2541	20.7533	21.3301	22.076	20.7721	20.4156	20.6325	20.565	0.0365982	0.184346	0.0365982	0.0365982	-0.757079
Cre01.g047950.t1.1--C201	Intraflagellar transport protein 27	18.0264	18.0447	18.653	18.3684	17.9008	18.2799	18.3444	18.5422	0.97588	0.990482	0.97588	0.97588	-0.00631881
Cre01.g048150.t1.2--C102	Transcriptional co-activator/nuclease induced by high light	25.3364	25.2131	25.7927	24.9783	25.1123	25.0795	25.0003	25.7019	0.66605	0.840205	0.66605	0.66605	-0.10664
Cre01.g048150.t1.2--C112	Transcriptional co-activator/nuclease induced by high light	23.2961	23.0711	23.8909	22.9622	23.0878	23.0556	23.0915	23.7663	0.84563	0.93057	0.84563	0.84563	-0.0547816
Cre01.g048150.t1.2--C131	Transcriptional co-activator/nuclease induced by high light	22.2146	22.4143	23.4248	22.2929	22.3284	22.3568	22.4529	23.1936	0.991842	0.996904	0.991842	0.991842	-0.00372061
Cre01.g048150.t1.2--C234	Transcriptional co-activator/nuclease induced by high light	24.8734	24.6375	25.0944	24.2891	24.5967	24.4374	24.5287	24.9351	0.643549	0.829598	0.643549	0.643549	-0.0991604
Cre01.g048150.t1.2--C275	Transcriptional co-activator/nuclease induced by high light	23.7097	23.4508	23.7193	23.0574	23.3404	23.2042	23.207	23.2258	0.181149	0.448782	0.181149	0.181149	-0.239934
Cre01.g048950.t1.2--C309	Uridine 5'- monophosphate synthase	17.0025	16.8767	17.4884	17.9395	16.863	16.8025	17.1859	17.2806	0.318651	0.595981	0.318651	0.318651	-0.293762
Cre01.g048950.t1.2--C396	Uridine 5'- monophosphate synthase	17.4946	17.2642	17.4624	17.9542	17.4856	17.2403	17.4932	16.9366	0.24181	0.522862	0.24181	0.24181	-0.254928
Cre01.g048950.t1.2--C441	Uridine 5'- monophosphate synthase	19.849	20.0946	20.236	20.2583	19.6933	19.5363	19.6787	19.8873	0.0134162	0.108875	0.0134162	0.0134162	-0.410545
Cre01.g049000.t1.2--C133	Conserved in the Green Lineage	20.0471	19.8944	20.6448	20.9177	19.5219	19.164	19.8376	19.5893	0.023026	0.144197	0.023026	0.023026	-0.847818
Cre01.g049000.t1.2--C180	Conserved in the Green Lineage	16.6888	17.1035	17.6696	16.9526	16.5519	16.4284	17.0149	16.8241	0.155931	0.416766	0.155931	0.155931	-0.398787
Cre01.g049000.t1.2--C97	Conserved in the Green Lineage	18.7978	19.487	20.392	20.1509	19.2271	18.8779	19.437	19.491	0.287418	0.566577	0.287418	0.287418	-0.448656
Cre01.g049050.t1.2--C171-C172-C178-C188	None	20.233	20.0072	20.1627	19.5055	19.5401	19.3018	19.6046	19.7587	0.0658642	0.256942	0.0658642	0.0658642	-0.425794
Cre01.g049500.t1.2--C120-C124	Mitochondrial cytochrome c oxidase subunit II, protein IIb of split subunit	21.8274	21.0137	21.6047	22.0245	21.5951	21.2357	21.4235	21.0244	0.279988	0.559985	0.279988	0.279988	-0.297883
Cre01.g049500.t1.2--C124	Mitochondrial cytochrome c oxidase subunit II, protein IIb of split subunit	20.1692	19.8751	20.1816	19.7084	19.5784	19.6289	19.6596	19.6041	0.0205169	0.135526	0.0205169	0.0205169	-0.365845
Cre01.g049826.t1.1--C126	Pherophorin-chlamydomonas homolog 59	17.6299	17.9011	18.753	17.9433	18.1329	18.1925	18.6285	18.4571	0.312585	0.589113	0.312585	0.312585	0.295942
Cre01.g049826.t1.1--C182	Pherophorin-chlamydomonas homolog 59	20.7082	20.4714	20.8526	20.2902	20.7495	20.5245	20.8157	20.7046	0.429849	0.692393	0.429849	0.429849	0.11798
Cre01.g049826.t1.1--C1958	Pherophorin-chlamydomonas homolog 59	19.9543	19.8322	19.9465	19.3747	19.918	19.8977	19.9277	19.8715	0.391931	0.663707	0.391931	0.391931	0.126837
Cre01.g049826.t1.1--C1971	Pherophorin-chlamydomonas homolog 59	19.6105	20.2238	20.0893	19.8117	20.3566	20.3917	20.3435	20.3622	0.0208267	0.136787	0.0208267	0.0208267	0.429701
Cre01.g049826.t1.1--C2097-C2115	Pherophorin-chlamydomonas homolog 59	20.5887	20.0934	20.0266	19.3979	20.4136	20.2722	20.1528	20.4503	0.288048	0.566897	0.288048	0.288048	0.295535
Cre01.g049826.t1.1--C218	Pherophorin-chlamydomonas homolog 59	19.1935	19.1146	19.1986	18.7872	19.1781	18.9233	19.2703	18.9307	0.987553	0.99436	0.987553	0.987553	0.00213228
Cre01.g049826.t1.1--C2305	Pherophorin-chlamydomonas homolog 59	16.6161	16.7213	17.0282	16.3781	16.8485	17.0578	17.0734	17.3669	0.0584627	0.241063	0.0584627	0.0584627	0.400714
Cre01.g049826.t1.1--C2348	Pherophorin-chlamydomonas homolog 59	17.6024	17.8026	18.2782	17.2121	17.9431	18.0073	18.0649	18.3312	0.177624	0.444935	0.177624	0.177624	0.362778
Cre01.g049826.t1.1--C244	Pherophorin-chlamydomonas homolog 59	20.8818	20.8202	15.82	20.168	20.6572	20.601	20.8594	15.7179	0.984002	0.99285	0.984002	0.984002	0.0363604
Cre01.g049826.t1.1--C2460-C2462	Pherophorin-chlamydomonas homolog 59	16.9656	16.3699	16.4886	16.982	16.9265	16.7358	16.8578	16.7369	0.522303	0.759998	0.522303	0.522303	0.112699
Cre01.g049826.t1.1--C2462	Pherophorin-chlamydomonas homolog 59	18.1163	18.1224	17.5885	16.3865	17.9722	18.2864	17.0193	18.0103	0.605752	0.809521	0.605752	0.605752	0.268644
Cre01.g049826.t1.1--C2607-C2608	Pherophorin-chlamydomonas homolog 59	17.0627	17.2749	16.2878	16.3221	17.3372	17.642	16.9611	17.4388	0.0814417	0.290159	0.0814417	0.0814417	0.607907
Cre01.g049826.t1.1--C278-C287	Pherophorin-chlamydomonas homolog 59	20.0991	19.9919	20.1158	19.6789	19.9537	19.9727	20.2012	20.3502	0.328061	0.605605	0.328061	0.328061	0.148044
Cre01.g049826.t1.1--C628	Pherophorin-chlamydomonas homolog 59	19.445	19.244	19.5957	19.1485	19.4369	19.3056	19.4187	19.3717	0.819541	0.918378	0.819541	0.819541	0.0249251
Cre01.g049826.t1.1--C650	Pherophorin-chlamydomonas homolog 59	20.1011	20.3089	20.5789	19.9365	20.5653	20.5093	20.7771	20.6552	0.0391751	0.19224	0.0391751	0.0391751	0.395388
Cre01.g049826.t1.1--C711	Pherophorin-chlamydomonas homolog 59	20.5877	20.5283	20.532	20.0548	20.7157	20.6832	20.8615	20.6832	0.0563367	0.235747	0.0563367	0.0563367	0.31018
Cre01.g049826.t1.1--C754	Pherophorin-chlamydomonas homolog 59	15.1464	15.3686	17.3422	16.5483	17.2306	17.4634	17.8674	17.3561	0.041624	0.198909	0.041624	0.041624	1.378
Cre01.g049826.t1.1--C770	Pherophorin-chlamydomonas homolog 59	19.7394	19.7536	19.6583	19.1722	19.7971	19.6147	19.987	19.6148	0.333424	0.611355	0.333424	0.333424	0.172519
Cre01.g049900.t1.1--C210	None	14.7617	16.5436	16.9663	17.1817	16.2644	15.2018	16.4005	16.6	0.710145	0.865116	0.710145	0.710145	-0.246632
Cre01.g049950.t1.1--C965	Sporangin	15.9054	16.2775	17.0882	16.2637	16.2986	16.4209	16.6522	16.9864	0.507721	0.750804	0.507721	0.507721	0.205823
Cre01.g049950.t1.1--C997	Sporangin	17.3339	17.0798	17.0764	16.8967	17.0861	17.0462	17.261	16.6576	0.609357	0.811927	0.609357	0.609357	-0.0839474
Cre01.g050050.t1.2--C175	Putative guanidinoacetate N-methyltransferase	14.6101	14.2881	14.532	13.7955	12.7628	13.1147	13.0403	13.9638	0.0141447	0.112066	0.0141447	0.0141447	-1.08606
Cre01.g050100.t1.2--C114	Diaminopimelate decarboxylase	19.7524	19.3393	19.649	20.2877	19.2796	18.9989	19.0181	19.1825	0.0223689	0.141983	0.0223689	0.0223689	-0.637314
Cre01.g050400.t1.2--C59	translocase of inner mitochondrial membrane 22 homolog	21.167	20.6082	20.488	20.2529	20.5391	20.7187	20.585	20.4444	0.786713	0.902961	0.786713	0.786713	-0.0571954
Cre01.g050550.t1.2--C70	2 iron, 2 sulfur cluster binding	23.789	23.6559	24.137	23.332	23.5255	23.5603	23.615	24.2754	0.951181	0.981259	0.951181	0.951181	0.0155633
Cre01.g050850.t2.1--C416	Protein Phosphatase 1 beta	18.7205	19.0955	19.9894	19.1521	19.5838	19.6077	19.6522	20.0976	0.14263	0.39601	0.14263	0.14263	0.495938
Cre01.g050850.t2.1--C699	Protein Phosphatase 1 beta	14.1386	13.5773	13.4898	14.2273	13.2336	13.2649	13.1748	11.9768	0.0412749	0.197799	0.0412749	0.0412749	-0.945691
Cre01.g050950.t1.2--C115	Pyridine nucleotide-disulphide oxidoreductase family protein	12.5043	14.434	13.0995	17.1727	14.1492	15.4324	15.8695	16.3167	0.355605	0.632471	0.355605	0.355605	1.13934
Cre01.g050950.t1.2--C115-C118	Pyridine nucleotide-disulphide oxidoreductase family protein	7.87543	10.8054	18.1689	18.4026	11.4831	16.7224	17.2852	16.9132	0.571441	0.790655	0.571441	0.571441	1.78788
Cre01.g050950.t1.2--C115-C118-C125	Pyridine nucleotide-disulphide oxidoreductase family protein	21.0285	21.2131	21.5088	21.1137	20.1732	19.4088	20.1503	19.8683	0.000698869	0.0288284	0.000698869	0.000698869	-1.31586
Cre01.g050950.t1.2--C115-C125	Pyridine nucleotide-disulphide oxidoreductase family protein	18.1306	16.9849	16.8976	17.5052	17.227	16.1997	16.2204	15.9557	0.0500535	0.220448	0.0500535	0.0500535	-0.97887
[truncated: 7,341 more rows]

## Sheet: Table S3
Table S3. Oxidized proteins in this study previously identified as thioredoxin targets (Perez-Perez, 2017), glutathionylation modified (Zaffagnini, 2012), or nitrosylation modified (Morisse, 2014).
[truncated: 24 more rows]

[truncated: 1 more sheets: Table S4]
